# Supplementary material for: The histone and non-histone methyllysine reader activities of the UHRF1 tandem Tudor domain are dispensable for the propagation of aberrant DNA methylation patterning in cancer cells
Source: Epigenetics Chromatin. 2020 Oct 23;13:44. doi: 10.1186/s13072-020-00366-4 (PMC7585203; doi:10.1186/s13072-020-00366-4)
Supplement: Supplementary file 2 — Additional file 2: Table S1. Complete methyl reader domain microarray data as quantified by ArrayNinja software. [file 13072_2020_366_MOESM2_ESM.xlsx]

## Sheet: Sheet1
		LIG1(118-130)K126me2		LIG1(118-130)K126me0		H3(1-20)K9me2
Protein_domain#	Domain_Classification	Signal	Error	Signal	Error	Signal	Error
53BP1_1-2	TUDOR	0	0	1255.81	1255.81	442.922	442.922
AIRE	PHD_2	0	0	0	0	0	0
AKAP1	TUDOR	0	0	515.814	515.814	0	0
ARID4A	TUDOR	0	0	529.814	529.814	157.344	87.5
ARID4A	CHROMO	0	0	0	0	0	0
ARID4B	TUDOR	431.312	43	1766.31	1766.31	0	0
ARID4B	CHROMO	0	0	0	0	0	0
ASH1L	PHD	50674.8	2353.5	37042.6	1171	3886.84	51
ASH1L	PHD_BAH	465.156	465.156	0	0	39.3442	2.5
ASH1L	PHD_BROMO_BAH	0	0	0	0	0	0
ASXL1	PHD	0	0	0	0	0	0
ASXL2	PHD	0	0	0	0	0	0
ASXL3	PHD	0	0	0	0	0	0
BAHC1	BAH	0	0	0	0	0	0
BAHD1	BAH	0	0	0	0	0	0
BAZ1A	PHD	6229.31	451	0	0	1219.34	297.5
BAZ1B	PHD_BROMO	2756.31	608	0	0	0	0
BAZ2A	PHD_BROMO	2083.31	865	0	0	40.4221	40.4221
BAZ2B	PHD_BROMO	2744.31	150	0	0	122.844	57
BPTF	PHD_DDT_WHIM1	190.156	190.156	0	0	0	0
BPTF_2	PHD_BROMO	0	0	0	0	0	0
BRD1	PWWP	0	0	0	0	45.9221	45.9221
BRD1	PHD_C2H2_PHD_2	0	0	0	0	0	0
BRPF1	PWWP	0	0	0	0	0	0
BRPF1	PHD_C2HC	1084.81	1044.5	0	0	813.844	279
BRPF3	PWWP	0	0	0	0	0	0
BRPF3	PHD_C2HC	0	0	0	0	0	0
CBP	PHD_BROMO	623.312	252	0	0	1011.34	36.5
CBX1	CHROMO	0	0	31997.1	2291.5	1004.34	28.5
CBX2	CHROMO	615.156	615.156	7668.31	7668.31	661.844	236
CBX3	CHROMO	2256.81	339.5	81987.6	4000	7995.34	93.5
CBX4	CHROMO	0	0	2893.63	1775	198.922	198.922
CBX5	CHROMO	0	0	9322.63	359	2328.34	1590.5
CBX6	CHROMO	0	0	8716.63	5403	0	0
CBX7	CHROMO	381.656	381.656	8304.63	2707	2145.84	463
CBX8	CHROMO	0	0	985.127	803.5	0	0
CDY1	CHROMO	2753.31	1313	179856	6168.5	75461.8	1531
CDYL1B	CHROMO	2253.31	1227	101740	6490	8185.34	1437.5
CDYL2	CHROMO	0	0	77469.1	13072.5	7716.84	764
CHD1	CHROMO	20896.3	517	47659.1	2822.5	3900.84	106
CHD2	CHROMO	0	0	0.313643	0.313643	0	0
CHD3	CHROMO_PHD	36125.8	188.5	29503.1	1208.5	1156.84	40
CHD4	CHROMO_PHD	10521.3	1515	6483.13	3155.5	768.844	166
CHD5	CHROMO_PHD	12918.3	534	8530.63	1251	251.844	43
CHD6	CHROMO	7463.81	86.5	5363.13	97.5	0	0
CHD7	CHROMO	765.312	137	0	0	0	0
CHD8	CHROMO	0	0	191.814	191.814	0	0
CHD9	CHROMO	13500.3	521	13241.6	594	763.844	26
CXXC1	PHD	0	0	0	0	0	0
CYB5B_FL	OTHER	0	0	0	0	0	0
DIDO1	PHD	4019.31	117	2040.13	285.5	0	0
DNMT1_1	BAH	8131.31	3901	4246.13	932.5	523.844	178
DNMT1_2	BAH	344.812	50.5	0	0	0	0
DNMT3A	PWWP	0	0	0	0	0	0
DNMT3B	PWWP	0	0	0	0	0	0
DPF1	PHD_2	0	0	0	0	0	0
DPF2	PHD_2_C2H2	2687.81	710.5	163.814	163.814	643.844	235
DPF3	PHD_2	169.156	169.156	0	0	3.92208	3.92208
DPF3	PHD_2_C2H2	3417.81	295.5	146.814	146.814	739.844	100
DTX4	PHD	0	0	0	0	0	0
EMSA1	ELM2	0	0	0	0	456.844	166
EMSA1	ELM2_SANT	3576.81	478.5	349.814	349.814	526.344	492.5
EP300	PHD_BROMO	0	0	0	0	894.844	102
FBXL19	ZF_CXXC_PHD	8858.31	435	880.814	880.814	4660.84	939
FKBP1A_FL	OTHER	0	0	0	0	629.844	116
FMR1	AGENET	0	0	0	0	0	0
FMR1	AGENET_KH	12133.8	693.5	2462.63	322	1713.84	10
FXR1	AGENET	0	0	0	0	0	0
FXR2	AGENET	0	0	0	0	0	0
GLP	ANK	0	0	0	0	0	0
GLYR1	PWWP	14.6558	14.6558	0	0	168.344	60.5
HDGF	PWWP	2192.81	685.5	1199.63	649	0	0
HDGF2	PWWP	0	0	0	0	0	0
HDGFL1	PWWP	867.312	77	0	0	959.344	13.5
HDGFRP3	PWWP	2488.31	757	2094.63	627	6.92208	6.92208
HORMAD1	HORMA	0	0	0	0	0	0
HORMAD2	HORMA	0	0	0	0	0	0
IkappaB	ANK	217.156	217.156	0	0	350.344	99.5
ING1	PHD	39.1558	39.1558	0	0	0	0
ING2	PHD	889.812	130.5	0	0	0	0
ING3	PHD	3166.81	263.5	209.314	209.314	492.844	36
ING4	PHD	0	0	0	0	0	0
ING5	PHD	0	0	0	0	0	0
JMJD2A_1-2	TUDOR	0	0	20008.6	2774	0	0
JMJD2B	TUDOR_PHD	0	0	0	0	0	0
JMJD2C	TUDOR_PHD	0	0	0	0	160.422	160.422
KDM5A_1	PHD	0	0	0	0	27.9221	27.9221
KDM5A_2	PHD	0	0	0	0	0	0
KDM5A_3	PHD	4527.81	480.5	2410.13	82.5	161.344	95.5
KDM5B_1	PHD	2851.81	366.5	182.814	182.814	11418.8	681
KDM5B_2	PHD	0	0	0	0	0	0
KDM5B_3	PHD	6242.31	242	4061.13	251.5	142.344	74.5
KDM5C_1	PHD	0	0	0	0	0	0
KDM5C_2	PHD	0	0	0	0	0	0
KDM5D_1	PHD	0	0	0	0	0	0
KDM5D_2	PHD	0	0	0	0	0	0
KDM7A	PHD	450.812	143.5	0	0	1784.84	100
L3MBTL1	MBT	2556.31	72	6000.63	1066	5722.34	591.5
L3MBTL3	MBT	14584.8	97.5	157874	12944.5	52063.8	768
LEDGF	PWWP	564.656	564.656	0	0	0	0
LIN9	TUDOR	0	0	0	0	0	0
LSD2	ZFCW	0	0	0	0	41.4221	41.4221
MAD2L1	HORMA	0	0	0	0	0	0
MAD2L1_FL	HORMA	0	0	0	0	294.344	35.5
MAD2L2	HORMA	0	0	0	0	0	0
MBD5	PWWP	1677.81	424.5	0	0	35.4221	35.4221
MECP2	OTHER	460.156	460.156	0	0	0	0
MIER1	ELM2	83078.8	3374.5	71990.1	7928.5	5068.34	168.5
MIER1	ELM2_SANT	3375.81	380.5	0	0	64.9221	64.9221
MIER2	ELM2	12683.7	12683.7	1597.31	1597.31	269.922	269.922
MIER2	ELM2_SANT	2051.81	178.5	0	0	273.422	273.422
MIER3	ELM2	4646.31	69	915.814	915.814	334.344	237.5
MIER3	ELM2_SANT	2569.81	620.5	226.814	226.814	469.844	423
MLL1_1-3	PHD	0	0	0	0	0	0
MLL1_4	PHD_C2HC	0	0	0	0	0	0
MLL2_1-3	PHD	0	0	0	0	0	0
MLL2_4	PHD_C2HC	0	0	0	0	0	0
MLL3_1-4	PHD_C2HC	11.6558	11.6558	0	0	0	0
MLL3_5-7	PHD	0	0	0	0	0	0
MLL3_8	PHD_C2HC	0	0	0	0	0	0
MLL4_1-3	PHD_C2HC	0	0	0	0	0	0
MLL4_4-6	PHD	0	0	0	0	0	0
MLL4_7	PHD_C2HC	0	0	0	0	0	0
MLL5	PHD	4253.81	297.5	1938.13	139.5	1514.84	101
MLLT10	PHD_C2HC	0	0	0	0	0	0
MLLT6	PHD_C2HC	0	0	0	0	0	0
MORC1	ZFCW	0	0	0	0	0	0
MORC2	ZFCW	394.156	394.156	0	0	0	0
MORC3	ZFCW	3751.81	1604.5	1237.31	1237.31	855.844	414
MORC4	ZFCW	1898.81	926.5	0	0	571.344	174.5
MPP8	CHROMO	0	0	16127.1	364.5	5173.34	409.5
MRG15	CHROMO	0	0	0	0	168.344	23.5
MSH6	PWWP	0	0	0	0	0	0
MSL3	CHROMO	0	0	16884.1	9529.5	0	0
MTA1	ELM2	0	0	0	0	0	0
MTA1	BAH	411.312	306	0	0	79.4221	79.4221
MTA1	BAH_ELM2	1501.66	1501.66	0	0	0	0
MTA2	ELM2	0	0	0	0	0	0
MTA2	BAH	0	0	0	0	0	0
MTA2	BAH_ELM2	1763.81	1055.5	0	0	104.922	104.922
MTA3	ELM2	0	0	0	0	0	0
MTA3	BAH	293.656	293.656	0	0	0	0
MTA3	BAH_ELM2	976.312	398	0	0	288.922	288.922
MTF2	TUDOR_PHD	0	0	0	0	0	0
MTF2	PHD_2	0	0	0	0	0	0
MUM1L1	PWWP	72.1558	72.1558	0	0	0	0
MYST1	CHROMO	0	0	0	0	0	0
MYST3	PHD_2	1707.31	92	0	0	37.3442	5.5
MYST4	PHD_2	4244.31	350	0	0	1102.84	83
NCAPD3_1-4	HEAT	0	0	0	0	0	0
NCAPD3_5-8	HEAT	0	0	0	0	0	0
NSD1	PWWP	0	0	0	0	148.844	31
NSD1_1-2	PHD_2	0	0	0	0	0	0
NSD1_3	PHD_PWWP	0	0	0	0	0	0
NSD1_4	PHD	0	0	0	0	188.922	188.922
NSD2	PWWP	0	0	0	0	0	0
NSD2_1-2	PHD_3	0	0	0	0	0	0
NSD2_3	PHD_PWWP	0	0	0	0	0	0
NSD2_4	PHD	0	0	0	0	0	0
NSD3	PWWP	0	0	0	0	0	0
NSD3_1-2	PHD_4	0	0	0	0	0	0
NSD3_3	PHD_PWWP	0	0	0	0	0	0
NSD3_4	PHD	0	0	0	0	0	0
ORC1	BAH	0	0	0	0	0	0
ORC1	BAH	2681.31	404	0	0	1554.84	47
PCNA	IDCL	0	0	0	0	0	0
PHF1	TUDOR	0	0	303.314	303.314	0	0
PHF1	PHD_2	0	0	0	0	0	0
PHF10	PHD_2	1746.31	1167	0	0	130.922	130.922
PHF12_1	PHD	1522.16	1522.16	0	0	0	0
PHF12_2	PHD	547.156	547.156	0	0	0	0
PHF13	PHD	1385.81	284.5	0	0	0	0
PHF14_1-2	PHD_ZF_C2HC	14035.8	279.5	8221.63	1566	417.844	15
PHF14_3	PHD	1049.16	1049.16	0	0	276.344	165.5
PHF15	PHD_ZF_C2HC	0	0	0	0	0	0
PHF16	PHD_ZF_C2HC	0	0	0	0	0	0
PHF17	PHD_ZF_C2HC	368.156	368.156	0	0	0	0
PHF19	TUDOR	0	0	9985.31	9985.31	0	0
PHF19	PHD_2	0	0	0	0	0	0
PHF2	PHD	13473.8	1321.5	3212.13	181.5	1870.84	75
PHF20	TUDOR	0	0	154978	6601.5	36026.3	299.5
PHF20	PHD	52872.8	1309.5	43792.6	568	3256.84	216
PHF20_2	TUDOR	1576.81	341.5	243965	12704	61469.8	121
PHF20L1	TUDOR	0	0	22029.6	8427	1601.34	121.5
PHF20L1	PHD	18215.8	434.5	13240.1	1275.5	378.844	1
PHF21A	PHD_AThook	4200.81	134.5	0	0	431.844	255
PHF21B	PHD	0	0	0	0	0	0
PHF22	PHD	0	0	0	0	0	0
PHF23	PHD	327.656	327.656	0	0	0	0
PHF24	PHD	0	0	0	0	0	0
PHF3	PHD	0	0	0	0	0	0
PHF8	PHD	321.656	321.656	0	0	0	0
PHRF1	ZF_PD	25712.8	2065.5	18073.6	1964	17438.8	3996
PWWP2	PWWP	0	0	0	0	0	0
PWWP2A	PWWP	0	0	0	0	102.844	73
PYGO1	PHD	97.6558	97.6558	0	0	0	0
PYGO2	PHD	0	0	0	0	0	0
RAG2	PHD	1423.31	69	0	0	0	0
RCOR1	ELM2	0	0	0	0	0	0
RCOR1	ELM2_SANT	2701.31	338	170.314	170.314	966.844	104
RCOR2	ELM2	13556.7	13556.7	3876.81	3876.81	872.844	387
RCOR2	ELM2_SANT	3584.81	735.5	0	0	538.844	131
RCOR3	ELM2	230.156	230.156	0	0	82.4221	82.4221
RCOR3	ELM2_SANT	4208.81	941.5	0	0	832.344	19.5
RERE	ELM2	0	0	0	0	0	0
RERE	BAH	1191.81	1149.5	0	0	96.4221	96.4221
RERE	BAH_ELM2	2030.31	1598	0	0	140.422	140.422
RERE	ELM2_SANT	4234.81	194.5	0	0	608.344	125.5
RERE	BAH_ELM2_SANT	3474.81	981.5	0	0	462.344	73.5
RNF17_1	TUDOR	0	0	0	0	0	0
RNF17_2	TUDOR	0	0	0	0	0	0
RNF17_3	TUDOR	0	0	0	0	0	0
RSF1	PHD	7237.31	221	3354.13	600.5	666.844	44
SETDB1	TUDOR	0	0	3633.31	3633.31	0	0
SGF29	TUDOR	0	0	5058.31	5058.31	0	0
SHPRH	PHD	0	0	0	0	0	0
SMARCC1	CHROMO	0	0	0	0	0	0
SMARCC2	CHROMO	1532.31	210	1020.13	554.5	37.9221	37.9221
SMN	TUDOR	7082.31	48	7816.63	2928	2319.34	906.5
SND1	TUDOR	0	0	0	0	0	0
SP100	PHD_BROMO_SAND	2818.31	313	0	0	125.422	125.422
SP110	PHD_BROMO_SAND	708.812	681.5	0	0	0	0
SP140	PHD_BROMO_SAND	72.1558	72.1558	0	0	0	0
SP140L	PHD_BROMO_SAND	189.156	189.156	0	0	0	0
spf30	TUDOR	710.156	710.156	1678.63	730	37.8442	9
SPF30	TUDOR	0	0	2490.81	2490.81	0	0
SPIN1_FL	TUDOR	0	0	65.3136	65.3136	0	0
SPIN2A_FL	TUDOR	0	0	27.8136	27.8136	0	0
SPIN2B_FL	TUDOR	0	0	0	0	0	0
SPIN3_FL	TUDOR	0	0	13425.6	1735	528.344	96.5
SPIN4_FL	TUDOR	0	0	0	0	0	0
STK31	TUDOR	0	0	0	0	0	0
SUV39H1	CHROMO	0	0	0	0	0	0
SUV39H2	CHROMO	0	0	0	0	0	0
TAF3	PHD	9162.81	1308.5	5302.13	58.5	2303.34	129.5
TCF19	PHD	6429.31	257	2943.13	485.5	1141.34	67.5
TDRD1_2	TUDOR	0	0	0	0	0	0
TDRD1_3	TUDOR	0	0	634.814	634.814	0	0
TDRD1_4	TUDOR	0	0	2608.81	2608.81	0	0
TDRD10	TUDOR	0	0	0	0	0	0
TDRD12_1	TUDOR	0	0	0	0	0	0
TDRD3	TUDOR	0	0	1771.31	1771.31	0	0
TDRD5	TUDOR	0	0	0	0	0	0
TDRD6_5	TUDOR	0	0	362.314	362.314	0	0
TDRD6_6	TUDOR	0	0	364.814	364.814	0	0
TDRD6_7	TUDOR	0	0	0	0	0	0
TDRD9	TUDOR	0	0	0	0	0	0
TDRKH	TUDOR	14987.3	1675	13644.6	64	1310.84	59
TIP60	CHROMO	0	0	0	0	0	0
TNC18	BAH	4662.31	157	0	0	705.344	97.5
TREF1	ELM2	2114.81	633.5	0	0	0	0
TREF1	ELM2_SANT	2880.31	1065	980.814	980.814	1032.84	535
TRIM24	PHD_BROMO	3139.31	325	1203.63	777	519.844	178
TRIM28	PHD	0	0	0	0	0	0
TRIM28	PHD_BROMO	0	0	0	0	0	0
TRIM33	PHD_BROMO	2766.81	1266.5	0	0	0	0
TRIM66	PHD_BROMO	0	0	0	0	0	0
UHRF1	TUDOR	227460	3598	187703	21248.5	141995	5301
UHRF1	PHD	8706.31	778	5049.13	405.5	620.844	219
UHRF2	PHD	5817.81	485.5	3105.63	414	500.344	26.5
YTHDC1	YTH	0	0	0	0	0	0
YTHDC2	YTH	77.1558	77.1558	0	0	589.344	37.5
YTHDF1	YTH	1140.81	15.5	0	0	1253.84	104
YTHDF2	YTH	1085.81	127.5	0	0	223.344	102.5
YTHDF3	YTH	2308.31	241	0	0	1148.84	27
ZCWPW1	ZFCW_PWWP	0	0	0	0	0	0
ZCWPW2	ZFCW_PWWP	796.312	214	0	0	0	0
ZGPAT	TUDOR	404.156	404.156	7775.13	1373.5	1306.34	1031.5
ZMYND11	PHD_BROMO_PWWP	0	0	0	0	0	0
ZMYND8	PHD_BROMO_PWWP	0	0	0	0	0	0
ZN541	ELM2	2955.81	515.5	0	0	285.344	239.5
ZN541	ELM2_SANT	2679.31	265	515.314	515.314	711.844	506
