# Supplementary material for: The histone and non-histone methyllysine reader activities of the UHRF1 tandem Tudor domain are dispensable for the propagation of aberrant DNA methylation patterning in cancer cells
Source: Epigenetics Chromatin. 2020 Oct 23;13:44. doi: 10.1186/s13072-020-00366-4 (PMC7585203; doi:10.1186/s13072-020-00366-4)
Supplement: Supplementary file 3 — Additional file 3: Table S2. Complete histone peptide microarray data corresponding to Fig. 1b. [file 13072_2020_366_MOESM3_ESM.xlsx]

## Sheet: PHF20 tudor2 (1uM)
Peptide_ID	Signal	Std_Err	Modifications	Context	Norm_Signal	Norm_Std_Err
8240	1322.84	52.2207	KOPL-me2	KOPL	1	0.0394761
376	837.51	67.3457	H4K5me1K8me1K12me1	H4(1-23)	0.633114	0.0509098
375	330.677	180.586	H4K5me1K8acK12me1	H4(1-23)	0.249974	0.136513
1003	328.01	30.0892	p53K382me2	p53(366-390)	0.247959	0.0227459
1116	322.844	44.4425	LIG1K126me2	LIG1(118-130)	0.244053	0.0335962
337	318.677	37.7151	H3.1K27acK36me2	H3.1(21-44)	0.240903	0.0285106
216	317.203	141.528	H3.1K9-Nle	H3.1(1-20)	0.239789	0.106988
1002	292.844	14.7648	p53K372me2-ERR	p53(366-390)	0.221374	0.0111614
26	288.677	223.921	H3.1T3pK4me3K9acK14acK18ac	H3.1(1-20)	0.218225	0.169273
8120	288.229	98.2801	KOPL-me1	KOPL	0.217886	0.0742945
1007	287.844	39.365	p53T377pK382me2	p53(366-390)	0.217595	0.0297578
237	286.177	44.5456	H3.1K9me2	H3.1(1-32)	0.216335	0.0336741
238	263.01	43.3939	H3.1K9me2K27me1	H3.1(1-32)	0.198822	0.0328035
86	251.677	30.7413	H4K12acK16acK20me2	H4(11-27)	0.190255	0.0232388
1004	243.844	78.9456	p53K381acK382me2	p53(366-390)	0.184333	0.0596787
129	237.51	34.7991	H3.1K9me2K27me2	H3.1(6-30)	0.179545	0.0263063
1001	234.203	71.254	p53K370me2	p53(366-390)	0.177045	0.0538643
333	225.177	41.4533	H3.1K36me2	H3.1(21-44)	0.170222	0.0313365
60	221.01	33.8806	H3.1R2me2aK4me2	H3.1(1-20)	0.167072	0.0256119
138	215.177	33.3653	H3.1K18me2	H3.1(1-20)	0.162662	0.0252224
8360	210.344	60.7979	KOPL-me3	KOPL	0.159009	0.04596
155	207.177	35.6891	H3.1K14me2	H3.1(1-20)	0.156615	0.0269791
43	204.755	157.42	H3.1K4acK9me3K14acK18ac	H3.1(1-20)	0.154784	0.119001
32	194.51	18.0179	H3.1K4me2	H3.1(1-20)	0.14704	0.0136206
67	184.844	53.7631	H4K8ac	H4(1-23)	0.139732	0.040642
1005	183.51	28.6609	p53K382me2K386ac	p53(366-390)	0.138724	0.0216661
260	180.844	16.4053	H3.1K4me1K9me2	H3.1(1-15)	0.136708	0.0124015
172	176.51	25.0914	H3.1R2me2aK9me2	H3.1(1-20)	0.133433	0.0189678
264	173.01	30.75	H3.1K4me3K9me2	H3.1(1-15)	0.130787	0.0232454
259	164.844	25.847	H3.1K4me2K9me2	H3.1(1-15)	0.124613	0.019539
187	164.01	78.8701	H3.1K4acK9me1K14acK18ac	H3.1(1-20)	0.123983	0.0596216
198	157.562	129.189	H3.3R26me2aK27me3	H3.3(15-34)	0.119109	0.0976603
33	152.677	13.8044	H3.1K4me2K9acK14acK18ac	H3.1(1-20)	0.115416	0.0104354
61	149.203	53.0008	H3.1R2me2sK4me2	H3.1(1-20)	0.11279	0.0400658
1	148.01	26.9993	H3.1(1-20)	H3.1(1-20)	0.111888	0.02041
83	144.344	23.206	H4K20me2	H4(11-27)	0.109116	0.0175425
334	142.536	41.732	H3.1K36me3	H3.1(21-44)	0.10775	0.0315472
413	140.51	51.1297	yH2A(112-129)	yeast(S.c.)H2A(112-129)	0.106218	0.0386513
63	138.922	62.4686	H3.1Cit2K4me2	H3.1(1-20)	0.105018	0.0472229
77	137.177	52.348	H4S1pR3me2s	H4(1-23)	0.103699	0.0395723
410	135.87	53.6903	H2BK16ac	H2B(1-24)	0.10271	0.040587
184	135.677	28.8449	H3.1R8me2sK9me2	H3.1(1-20)	0.102565	0.0218052
47	133.177	41.5192	H3.1R2me2a	H3.1(1-20)	0.100675	0.0313863
186	127.51	21.3817	H3.1K4acK9me2K14acK18ac	H3.1(1-20)	0.0963911	0.0161634
181	125.229	46.8135	H3.1R8me2aK9me2	H3.1(1-20)	0.0946666	0.0353885
71	124.844	14.9131	H4K8acK16ac	H4(1-23)	0.0943752	0.0112735
8000	124.562	50.2684	KOPL-umod	KOPL	0.0941626	0.0380003
133	120.844	14.7986	H3.1K9me2	H3.1(1-20)	0.0913515	0.011187
92	116.229	47.5228	H3.1K9me2K14ac	H3.1(1-20)	0.0878631	0.0359248
66	115.677	30.7348	H4K5ac	H4(1-23)	0.0874457	0.0232339
366	115.536	43.1738	H4K16acK20ac	H4(1-23)	0.0873394	0.0326371
1000	115.01	27.0597	p53	p53(366-390)	0.0869418	0.0204557
44	114.536	40.9998	H3.1K4me2K9acK18ac	H3.1(1-20)	0.0865835	0.0309937
395	108.773	30.6689	H4K5butK8butK12but	H4(1-23)	0.0822269	0.0231841
151	105.87	34.7548	H3.1R17me1	H3.1(1-22)	0.0800319	0.0262728
265	103.396	43.0181	H3.1K4AK9me2	H3.1(1-15)	0.0781618	0.0325194
102	103.177	29.8258	H3.1K79me2	H3.1(74-84)	0.0779964	0.0225467
2446	99.177	34.3256	H3.1K18ac	H3.1(1-32)	0.0749726	0.0259483
196	95.5104	16.7206	H3.3K27me2	H3.3(15-34)	0.0722008	0.0126399
409	95.3437	25.0609	H2BK15ac	H2B(1-24)	0.0720748	0.0189447
89	92.3697	26.0145	H3.1K4me3R8me2sK9me3	H3.1(1-20)	0.0698267	0.0196656
82	92.3697	42.2061	H4K20me3	H4(11-27)	0.0698267	0.0319056
402	88.8958	29.6403	H2BK5me2	H2B(1-24)	0.0672005	0.0224065
2447	88.7552	43.5689	H3.1K23ac	H3.1(1-32)	0.0670942	0.0329358
381	88.0104	27.0954	H4K5me1K8acK12acK16ac	H4(1-23)	0.0665312	0.0204827
6	88.0104	28.6559	H3.1K9acK14ac	H3.1(1-20)	0.0665312	0.0216624
114	85.177	33.3803	H3.1K9me3	H3.1(1-43)	0.0643893	0.0252337
90	84.7291	39.3505	H3.3(15-41)	H3.3(15-43)	0.0640507	0.0297469
12	83.5364	27.5362	H3.1K9acK18ac	H3.1(1-20)	0.0631491	0.0208159
182	82.7031	28.5324	H3.1R8me2aK9me1	H3.1(1-20)	0.0625192	0.021569
7	81.8437	56.7574	H3.1K4acK9ac	H3.1(1-20)	0.0618695	0.0429056
73	80.0104	20.4995	H4R3me2a	H4(1-23)	0.0604836	0.0154965
159	79.9218	46.5378	H3.1R17me2a	H3.1(1-25)	0.0604167	0.0351801
104	79.677	21.1225	H3.1.1(74-84)	H3.1(74-84)	0.0602316	0.0159675
23	78.7031	24.3818	H3.1K4me3K9acK18ac	H3.1(1-20)	0.0594954	0.0184314
400	78.677	21.5691	H2B(1-24)	H2B(1-24)	0.0594757	0.0163051
414	78.5364	25.083	yH2AS121p	yeast(S.c.)H2A(112-129)	0.0593694	0.0189615
59	76.5885	35.3607	H4K5acK8acK12acK16ac	H4(1-23)	0.0578969	0.0267309
1117	75.5625	31.0988	LIG1	LIG1(118-130)	0.0571212	0.023509
29	75.0104	17.5298	H3.1R2me2aT3pK4me3	H3.1(1-20)	0.0567039	0.0132516
69	74.7291	24.5656	H4K16ac	H4(1-23)	0.0564913	0.0185703
72	74.177	19.8858	H4K5acK8acK12ac	H4(1-23)	0.0560739	0.0150326
361	73.5364	16.8645	H4K5acK20ac	H4(1-23)	0.0555896	0.0127487
338	71.2552	36.9434	H3.1K27acK36me3	H3.1(21-44)	0.0538652	0.0279273
226	71.0364	24.8426	H3.3K27me2S28p	H3.3(15-34)	0.0536998	0.0187797
145	70.5625	23.9897	H3.1K9me3S10p	H3.1(1-20)	0.0533415	0.018135
357	69.5104	16.1031	H4S1p	H4(1-23)	0.0525462	0.0121731
2694	69.0364	15.0524	H2A.Z.2K4acK7acK11ac	H2A.Z.2(1-19)	0.0521879	0.0113788
246	67.8697	19.1318	H3.1.1(1-20)N-ac	H3.1(1-20)	0.0513059	0.0144626
70	67.3958	33.73	H4K5acK12ac	H4(1-23)	0.0509477	0.0254981
99	67.3437	12.7168	H4(11-27)	H4(11-27)	0.0509083	0.00961322
365	66.8437	31.4886	H4K12acK20ac	H4(1-23)	0.0505303	0.0238037
258	65.8437	10.9879	H3.1K9me2	H3.1(1-15)	0.0497744	0.00830625
370	65.2291	22.264	H4K12acK5QK8QK16QK20Q	H4(1-23)	0.0493098	0.0168304
307	65.2291	28.17	H2AS1pCit3K5ac	H2A(1-17)	0.0493098	0.0212951
161	62.5625	25.7606	H3.1.1(1-25)	H3.1(1-25)	0.0472939	0.0194736
75	62.0104	19.7997	H4R3me1	H4(1-23)	0.0468766	0.0149675
2445	61.177	24.6477	H3.1K14ac	H3.1(1-32)	0.0462466	0.0186324
144	60.9479	50.1091	H3.1K9acS10p	H3.1(1-20)	0.0460734	0.0378799
150	60.3958	27.6524	H3.1R17me2s	H3.1(1-22)	0.045656	0.0209038
164	60.3697	23.1723	H3.1K4me2T6p	H3.1(1-20)	0.0456363	0.017517
200	59.3437	15.3422	H3.3R26me2aK27me1	H3.3(15-34)	0.0448607	0.0115979
174	59.0104	16.8234	H3.1R2me2sK4me3K9acK14acK18ac	H3.1(1-20)	0.0446087	0.0127176
255	57.8073	57.8073	H3.1K56me3	H3.1(52-61)	0.0436993	0.0436993
80	57.5885	28.1658	H4R3me2sK5acK8acK12acK16acK20ac	H4(1-23)	0.0435339	0.0212918
146	57.0625	25.5715	H3.1K9me2S10p	H3.1(1-20)	0.0431362	0.0193307
300	56.8958	27.7239	H2A(1-17)	H2A(1-17)	0.0430102	0.0209578
215	55.7291	21.6333	H3.1K23me1	H3.1(15-34)	0.0421283	0.0163536
197	55.5364	14.8727	H3.3K27me1	H3.3(15-34)	0.0419826	0.011243
2550	54.5625	25.2278	H3.1K27ac	H3.1(15-34)	0.0412463	0.0190709
15	54.4218	26.2833	H3.1K4acK14acK18ac	H3.1(1-20)	0.04114	0.0198688
53	54.3958	27.4781	H3.1Cit2	H3.1(1-20)	0.0411204	0.020772
165	54.2552	28.4385	H3.1T6pK9acK14acK18ac	H3.1(1-20)	0.0410141	0.021498
78	53.5104	10.9899	H4S1pR3me1	H4(1-23)	0.040451	0.00830778
177	53.2031	26.5962	H3.1.1(1-43)	H3.1(1-43)	0.0402187	0.0201053
11	51.3958	41.4758	H3.1K14acK18ac	H3.1(1-20)	0.0388525	0.0313535
380	50.5885	24.7466	H4K5acK8acK16ac	H4(1-23)	0.0382422	0.0187071
95	50.5625	17.6179	H3.3K18me3K36me3	H3.3(15-43)	0.0382226	0.0133182
352	50.0364	14.2445	H4K20ac	H4(1-23)	0.0378249	0.0107681
50	50.0104	8.50653	H3.1R2me2aK4me3K9acK14acK18ac	H3.1(1-20)	0.0378052	0.00643049
56	49.5885	23.1393	H3.1Cit2K4acK9acK14acK18ac	H3.1(1-20)	0.0374863	0.0174921
5007	49.5625	17.0903	LIG1K126me3	LIG1(118-130)	0.0374666	0.0129193
176	49.5625	30.0413	H3.1K36me3	H3.1(1-43)	0.0374666	0.0227096
179	49.0625	17.0001	H3.1R8me1K9me2	H3.1(1-20)	0.0370886	0.0128512
4	48.0625	21.4575	H3.1K4ac	H3.1(1-20)	0.0363327	0.0162208
180	47.9218	32.1419	H3.1R8me2aK9me3	H3.1(1-20)	0.0362264	0.0242976
254	46.7552	23.6748	H3.1K56ac	H3.1(52-61)	0.0353444	0.0178969
17	46.3958	23.0813	H3.1K4acK9acK14acK18ac	H3.1(1-20)	0.0350728	0.0174483
24	46.2031	29.3898	H3.1K4me3K14acK18ac	H3.1(1-20)	0.0349271	0.0222172
19	46.0885	28.264	H3.1K4me3K9ac	H3.1(1-20)	0.0348405	0.0213661
210	45.8958	18.7201	H3.3(30-49)	H3.3(30-49)	0.0346948	0.0141514
393	45.4349	16.5835	H4K20me3	H4(1-23)	0.0343464	0.0125362
85	43.5364	16.5647	H4K12acK16acK20me3	H4(11-27)	0.0329112	0.0125221
137	43.2291	22.4724	H3.1K18me3	H3.1(1-20)	0.0326789	0.016988
76	42.7031	14.0943	H4S1pR3me2a	H4(1-23)	0.0322813	0.0106545
374	41.2031	16.5433	H4K5acK8me1K12ac	H4(1-23)	0.0311474	0.0125059
22	41.2031	12.0698	H3.1K4me3K9acK14ac	H3.1(1-20)	0.0311474	0.00912416
167	40.7291	16.0326	H3.1K4me2T6pK9acK14acK18ac	H3.1(1-20)	0.0307891	0.0121198
57	40.5364	13.0162	H3.1T3p	H3.1(1-20)	0.0306434	0.00983956
126	40.2031	16.6521	H3.3K36me1	H3.3(27-45)	0.0303914	0.0125881
100	38.7552	27.6782	H3.1.1(74-84)N-ac	H3.1(74-84)	0.0292969	0.0209232
88	38.1146	28.0435	H4K12acK16ac	H4(11-27)	0.0288126	0.0211994
134	38.0104	12.6212	H3.1K9me1	H3.1(1-20)	0.0287338	0.00954095
16	37.6146	34.1703	H3.1K4acK9acK18ac	H3.1(1-20)	0.0284346	0.0258309
84	37.5104	15.2505	H4K20me1	H4(11-27)	0.0283559	0.0115286
364	36.7291	14.189	H4K12acK16ac	H4(1-23)	0.0277653	0.0107261
5006	36.0885	19.5405	LIG1K126me2	LIG1(118-130)	0.027281	0.0147716
166	35.7552	31.4935	H3.1K4me3T6pK9acK14acK18ac	H3.1(1-20)	0.027029	0.0238074
8	35.7552	18.6969	H3.1K4acK9acK14ac	H3.1(1-20)	0.027029	0.0141339
382	35.5885	26.6883	H4K5acK8me1K12acK16ac	H4(1-23)	0.026903	0.0201749
315	35.5625	18.7786	flag	FLAG	0.0268833	0.0141956
178	35.4218	19.4321	H3.1R8me1K9me3	H3.1(1-20)	0.026777	0.0146897
74	35.177	5.78312	H4R3me2s	H4(1-23)	0.026592	0.00437173
241	34.5885	16.586	H3.3K27ac	H3.3(15-34)	0.0261471	0.0125381
42	34.5885	22.0506	H3.1K9me3	H3.1(1-20)	0.0261471	0.0166691
20	34.5885	16.1935	H3.1K4me3K14ac	H3.1(1-20)	0.0261471	0.0122414
62	34.1146	22.1556	H3.1R2me1K4me2	H3.1(1-20)	0.0257888	0.0167485
332	34.0885	17.8296	H3.1K36me1	H3.1(21-44)	0.0257691	0.0134782
853	33.2552	17.8775	H3.1K23me3	H3.1(15-34)	0.0251392	0.0135144
323	32.4479	23.776	H2A.Z.1K4acK7acK11acN-ac	H2A.Z.1(1-19)	0.0245289	0.0179734
1009	31.4218	20.879	p53K382me3	p53(366-390)	0.0237533	0.0157834
156	31.2552	16.3809	H3.1K14me3	H3.1(1-20)	0.0236273	0.0123831
10	31.2552	14.6515	H3.1K18ac	H3.1(1-20)	0.0236273	0.0110758
3	30.9218	14.3677	H3.1K9ac	H3.1(1-20)	0.0233753	0.0108613
91	30.6146	20.9515	H3.3K18me3	H3.3(15-43)	0.023143	0.0158383
220	30.2291	12.6285	H3.1T6pK9me3	H3.1(1-20)	0.0228516	0.00954651
5005	29.9739	29.9739	LIG1K126me1	LIG1(118-130)	0.0226587	0.0226587
2695	29.9218	19.1815	H2A.Z.1K4RK7RK11R	H2A.Z.1(1-19)	0.0226193	0.0145002
213	29.9218	22.4603	H3.1.1(120-135)	H3.1(120-135)	0.0226193	0.0169788
203	29.8958	10.3911	H3.1.1(30-49)	H3.1(30-49)	0.0225996	0.00785516
5	29.8958	11.2624	H3.1K4acK14ac	H3.1(1-20)	0.0225996	0.00851381
13	29.4218	16.6252	H3.1K4acK18ac	H3.1(1-20)	0.0222414	0.0125677
301	28.2291	13.6573	H2AK5acK9acK13acK15ac	H2A(1-17)	0.0213397	0.0103242
34	27.9218	13.0125	H3.1K4me1	H3.1(1-20)	0.0211074	0.00983679
38	27.7552	14.1242	H3.1K4me3S10p	H3.1(1-20)	0.0209815	0.0106771
475	27.0312	13.4421	H3.3K36meT32p	H3.3(27-45)	0.0204342	0.0101616
335	26.9739	26.9739	H3.1K36ac	H3.1(21-44)	0.0203909	0.0203909
185	26.5885	20.5316	H3.1R8me2sK9me1	H3.1(1-20)	0.0200995	0.0155208
81	25.9739	25.9739	H4R3me1K5acK8acK12acK16acK20ac	H4(1-23)	0.0196349	0.0196349
383	25.8073	25.8073	H4K5acK8acK12me1K16ac	H4(1-23)	0.0195089	0.0195089
372	25.4218	19.8458	H4K8me1	H4(1-23)	0.0192176	0.0150023
304	25.4218	11.7921	H2AR3me2aK5ac	H2A(1-17)	0.0192176	0.00891422
18	24.7552	11.9994	H3.1K4me3	H3.1(1-20)	0.0187136	0.00907093
2551	24.7291	11.9294	H3.1.1(15-34)	H3.1(15-34)	0.0186939	0.00901802
308	23.9479	15.5714	H2AS1pK5acK9acK13acK15ac	H2A(1-17)	0.0181033	0.0117711
136	23.4218	15.303	H3.1T11p	H3.1(1-20)	0.0177057	0.0115683
362	23.2291	8.87464	H4K8acK12ac	H4(1-23)	0.01756	0.00670876
373	22.7552	14.2682	H4K12me1	H4(1-23)	0.0172017	0.010786
225	22.4479	14.212	H3.3K27me3S28p	H3.3(15-34)	0.0169694	0.0107435
125	22.4479	14.226	H3.1T3p	H3.1(1-20)	0.0169694	0.0107541
316	21.7552	13.6264	HAtag	HAtag	0.0164458	0.0103009
371	21.5885	11.5254	H4K5me1	H4(1-23)	0.0163198	0.0087126
309	21.4739	21.4739	H2AK5acK9acK13acK15ac(noN-ac)	H2A(1-17)	0.0162332	0.0162332
1008	21.2552	11.8931	p53K370me3	p53(366-390)	0.0160678	0.00899054
202	21.1406	21.1406	H3.1.1(15-34)	H3.1(15-34)	0.0159812	0.0159812
37	21.0625	11.3426	H3.1K4acK9acS10pK14acK18ac	H3.1(1-20)	0.0159221	0.0085744
39	19.7812	18.0703	H3.1K4me3K9acS10pK14acK18ac	H3.1(1-20)	0.0149536	0.0136602
51	19.4218	13.4329	H3.1R2me1K4me3	H3.1(1-20)	0.0146819	0.0101545
353	19.1406	19.1406	H4S1pK5acK8acK12acK16ac	H4(1-23)	0.0144693	0.0144693
55	18.7812	13.708	H3.1Cit2K4me3K9acK14acK18ac	H3.1(1-20)	0.0141976	0.0103626
218	18.3073	18.3073	H3.1K18-Nle	H3.1(11-26)	0.0138393	0.0138393
135	16.5625	7.45865	H3.1K4me1K18ac	H3.1(1-20)	0.0125203	0.00563835
378	16.3958	11.8141	H4K8acK12acK16ac	H4(1-23)	0.0123944	0.00893087
243	15.9739	15.9739	H3.3S28p	H3.3(15-34)	0.0120755	0.0120755
363	15.8958	7.61146	H4K8acK20ac	H4(1-23)	0.0120164	0.00575386
139	15.7812	12.1011	H3.1K18me1	H3.1(1-20)	0.0119298	0.00914776
305	15.7291	5.12174	H2AS1pR3me2aK5ac	H2A(1-17)	0.0118904	0.00387176
476	15.6458	7.96042	H3.3T32p	H3.3(27-45)	0.0118274	0.00601766
625	15.4218	9.99166	H2A.X(1-17)	H2A.X(1-17)	0.0116581	0.00755317
48	15.1146	9.62964	H3.1R2me2aK4acK9acK14acK18ac	H3.1(1-20)	0.0114258	0.0072795
209	14.8958	8.50618	H3.3(15-34)	H3.3(15-34)	0.0112604	0.00643022
169	14.2291	7.21204	H3.3K18acK23acK27ac	H3.3(15-34)	0.0107565	0.00545192
789	13.4479	11.2467	H3.3K36me3	H3.3(27-46)	0.0101659	0.00850192
350	12.7552	6.03555	H4R3me2aK5ac	H4(1-23)	0.00964224	0.00456255
163	12.6406	12.6406	H3.1K4me3T6p	H3.1(1-20)	0.00955564	0.00955564
54	12.4739	12.4739	H3.1Cit2K4me3	H3.1(1-20)	0.00942965	0.00942965
311	12.4218	10.4048	H2A.X(132-142)	H2A.X(132-142)	0.00939026	0.0078655
626	12.1146	8.89504	H2A.XK5ac	H2A.X(1-17)	0.00915797	0.00672418
35	11.5625	6.44482	H3.1K4me1K9acK14acK18ac	H3.1(1-20)	0.00874061	0.00487194
141	11.2552	5.10144	H3.1R8me2a	H3.1(1-20)	0.00850832	0.00385642
242	11.1146	10.556	H3.3K27acS28p	H3.3(15-34)	0.00840202	0.00797981
36	11.1146	7.73499	H3.1S10p	H3.1(1-20)	0.00840202	0.00584724
21	10.6406	10.6406	H3.1K4me3K18ac	H3.1(1-20)	0.00804374	0.00804374
58	9.9479	9.01393	H4(1-23)	H4(1-23)	0.00752009	0.00681406
321	9.80728	9.80728	H2A.Z.1(1-19)N-ac	H2A.Z.1(1-19)	0.00741379	0.00741379
403	9.64062	9.64062	H2BK5me1	H2B(1-24)	0.0072878	0.0072878
27	9.64062	9.64062	H3.1T3pK4me3	H3.1(1-20)	0.0072878	0.0072878
25	9.28123	5.92085	H3.1K4me3K9acK14acK18ac	H3.1(1-20)	0.00701612	0.00447585
160	9.14062	9.14062	H3.1R17me2aK18ac	H3.1(1-25)	0.00690982	0.00690982
587	9.11456	6.16821	H2A(10-25)	H2A(10-25)	0.00689013	0.00466284
30	8.78123	5.56723	H3.1R2me2aK4me3	H3.1(1-20)	0.00663815	0.00420853
2	7.97395	7.97395	H3.1K14ac	H3.1(1-20)	0.00602788	0.00602788
221	7.80728	7.80728	H3.1T6pR8me2aK9me3	H3.1(1-20)	0.00590189	0.00590189
93	7.78123	7.22743	H3.3K36me3	H3.3(15-43)	0.0058822	0.00546355
401	7.30728	7.30728	H2BK5me3	H2B(1-24)	0.00552392	0.00552392
359	6.9479	6.78056	H4K5acK8ac	H4(1-23)	0.00525224	0.00512574
183	6.58851	4.86182	H3.1R8me2sK9me3	H3.1(1-20)	0.00498057	0.00367528
336	6.14062	6.14062	H3.1K27acK36me1	H3.1(21-44)	0.00464198	0.00464198
211	4.80728	4.80728	H3.3(75-94)	H3.3(75-94)	0.00363405	0.00363405
140	4.72913	2.26454	H3.1R8me1	H3.1(1-20)	0.00357497	0.00171187
142	4.30728	4.30728	H3.1R8me2s	H3.1(1-20)	0.00325608	0.00325608
331	4.28123	3.25549	H3.1.1(21-44)	H3.1(21-44)	0.00323639	0.00246098
662	4.14062	4.14062	H3.1K4me3	H3.1(1-7)	0.00313009	0.00313009
411	3.97395	3.97395	H2BK20ac	H2B(1-24)	0.0030041	0.0030041
14	3.47395	3.47395	H3.1K9acK14acK18ac	H3.1(1-20)	0.00262612	0.00262612
170	3.25518	1.79113	H3.3K18acK23acK27acS28p	H3.3(15-34)	0.00246074	0.001354
5004	2.97395	2.97395	LIG1	LIG1(118-130)	0.00224815	0.00224815
148	2.9479	1.88221	H3.1K4me3K9acS10p	H3.1(1-20)	0.00222846	0.00142285
195	2.80728	2.80728	H3.3K27me3	H3.3(15-34)	0.00212216	0.00212216
65	2.30728	2.30728	H3.1K4N3	H3.1(1-20)	0.00174418	0.00174418
408	1.97395	1.97395	H2BK12ac	H2B(1-24)	0.0014922	0.0014922
103	1.97395	1.97395	H3.1K79me1	H3.1(74-84)	0.0014922	0.0014922
41	1.97395	1.97395	H3.1R2me2aK4me3K9acS10pK14acK18ac	H3.1(1-20)	0.0014922	0.0014922
303	1.80728	1.80728	H2AS1pK5ac	H2A(1-17)	0.00136621	0.00136621
245	1.80728	1.80728	H3.1.1(1-32)	H3.1(1-32)	0.00136621	0.00136621
158	1.80728	1.80728	H3.1K18ac	H3.1(1-25)	0.00136621	0.00136621
661	1.64062	1.64062	H3.1K4me3	H3.1(1-11)	0.00124022	0.00124022
310	0.307282	0.307282	H2AS1pK5acK9acK13acK15ac(noN-ac)	H2A(1-17)	0.000232289	0.000232289
162	0.307282	0.307282	H3.1T6p	H3.1(1-20)	0.000232289	0.000232289
790	0	0	H3.3S31pK36me3	H3.3(27-46)	0	0
412	0	0	H2BK12acK15acK16acK20ac	H2B(1-24)	0	0
394	0	0	H4K5proK8proK12pro	H4(1-23)	0	0
379	0	0	H4K5acK12acK16ac	H4(1-23)	0	0
360	0	0	H4K5acK16ac	H4(1-23)	0	0
322	0	0	H2A.Z.1K4acK7acK11ac	H2A.Z.1(1-19)	0	0
320	0	0	H2A.Z.1 unmod (1-19)	H2A.Z.1(1-19)	0	0
318	0	0	Myc	Myc	0	0
312	0	0	H2A.XS139p	H2A.X(132-142)	0	0
306	0	0	H2ACit3K5ac	H2A(1-17)	0	0
302	0	0	H2AK5ac	H2A(1-17)	0	0
253	0	0	H3.1.1(52-61)	H3.1(52-61)	0	0
229	0	0	H3.1K4acK9me3	H3.1(1-20)	0	0
224	0	0	H3.3R26me2a	H3.3(15-34)	0	0
219	0	0	H3.3K23-Nle	H3.3(15-31)	0	0
217	0	0	H3.1K14-Nle	H3.1(1-20)	0	0
208	0	0	H3.1(105-124)	H3.1(105-124)	0	0
171	0	0	H3.3K23ac	H3.3(15-34)	0	0
157	0	0	H3.1R2me2sK4me3	H3.1(1-20)	0	0
149	0	0	H3.1R17me2a	H3.1(1-22)	0	0
147	0	0	H3.1K9me1S10p	H3.1(1-20)	0	0
132	0	0	H3.1K4me3K9me3	H3.1(1-20)	0	0
101	0	0	H3.1K79me3	H3.1(74-84)	0	0
96	0	0	H3.1K4me3R8me2aK9me3	H3.1(1-20)	0	0
87	0	0	H4K12acK16acK20me1	H4(11-27)	0	0
79	0	0	H4R3me2aK5acK8acK12acK16acK20ac	H4(1-23)	0	0
68	0	0	H4K12ac	H4(1-23)	0	0
52	0	0	H3.1R2me1K4me3K9acK14acK18ac	H3.1(1-20)	0	0
45	0	0	H3.1K4me1K9acK18ac	H3.1(1-20)	0	0
40	0	0	H3.1R2me2aK4me3S10p	H3.1(1-20)	0	0
28	0	0	H3.1R2me2aT3pK4me3K9acK14acK18ac	H3.1(1-20)	0	0

## Sheet: PHF20 tudor12 (1 uM)
Peptide_ID	Signal	Std_Err	Modifications	Context	Norm_Signal	Norm_Std_Err
376	2558.31	256.507	H4K5me1K8me1K12me1	H4(1-23)	1	0.100264
8240	2155.48	110.036	KOPL-me2	KOPL	0.842539	0.0430111
216	1620.15	681.06	H3.1K9-Nle	H3.1(1-20)	0.633287	0.266215
238	1543.48	429.005	H3.1K9me2K27me1	H3.1(1-32)	0.603319	0.167691
237	1529.31	508.317	H3.1K9me2	H3.1(1-32)	0.597782	0.198692
371	1442.98	499.139	H4K5me1	H4(1-23)	0.564036	0.195105
114	1434.98	311.067	H3.1K9me3	H3.1(1-43)	0.560908	0.121591
375	1316.65	488.393	H4K5me1K8acK12me1	H4(1-23)	0.514654	0.190904
177	1151.81	539.98	H3.1.1(1-43)	H3.1(1-43)	0.450223	0.211069
1116	1075.65	50.0029	LIG1K126me2	LIG1(118-130)	0.420451	0.0195453
67	953.979	305.263	H4K8ac	H4(1-23)	0.372894	0.119322
1003	939.146	73.6377	p53K382me2	p53(366-390)	0.367096	0.0287837
372	874.646	158.053	H4K8me1	H4(1-23)	0.341884	0.0617802
1001	866.312	62.3072	p53K370me2	p53(366-390)	0.338626	0.0243548
8120	839.312	253.21	KOPL-me1	KOPL	0.328073	0.0989753
366	815.646	329.003	H4K16acK20ac	H4(1-23)	0.318822	0.128602
1004	728.979	103.229	p53K381acK382me2	p53(366-390)	0.284945	0.0403503
1000	717.146	58.6098	p53	p53(366-390)	0.28032	0.0229096
374	689.239	317.553	H4K5acK8me1K12ac	H4(1-23)	0.269412	0.124126
352	672.01	285.602	H4K20ac	H4(1-23)	0.262677	0.111637
181	659.312	180.453	H3.1R8me2aK9me2	H3.1(1-20)	0.257714	0.0705358
129	649.312	61.9751	H3.1K9me2K27me2	H3.1(6-30)	0.253805	0.024225
66	646.146	272.833	H4K5ac	H4(1-23)	0.252567	0.106646
176	628.312	102.767	H3.1K36me3	H3.1(1-43)	0.245596	0.04017
95	614.073	275.238	H3.3K18me3K36me3	H3.3(15-43)	0.24003	0.107586
1002	603.479	70.006	p53K372me2-ERR	p53(366-390)	0.235889	0.0273641
337	584.812	103.999	H3.1K27acK36me2	H3.1(21-44)	0.228593	0.0406514
151	572.375	256.886	H3.1R17me1	H3.1(1-22)	0.223731	0.100412
393	567.328	153.824	H4K20me3	H4(1-23)	0.221759	0.0601273
150	560.906	252.31	H3.1R17me2s	H3.1(1-22)	0.219249	0.0986235
333	560.073	253.278	H3.1K36me2	H3.1(21-44)	0.218923	0.099002
2446	553.812	127.922	H3.1K18ac	H3.1(1-32)	0.216476	0.0500024
373	544.812	138.219	H4K12me1	H4(1-23)	0.212958	0.0540273
1	541.146	230.046	H3.1(1-20)	H3.1(1-20)	0.211524	0.0899211
155	528.312	54.8335	H3.1K14me2	H3.1(1-20)	0.206508	0.0214335
8360	525.479	29.7519	KOPL-me3	KOPL	0.205401	0.0116295
2447	517.479	74.0143	H3.1K23ac	H3.1(1-32)	0.202274	0.0289309
58	517.479	49.446	H4(1-23)	H4(1-23)	0.202274	0.0193276
2445	515.646	97.3278	H3.1K14ac	H3.1(1-32)	0.201557	0.0380437
99	496.573	227.523	H4(11-27)	H4(11-27)	0.194102	0.0889347
1008	488.208	206.205	p53K370me3	p53(366-390)	0.190832	0.0806021
259	479.812	113.339	H3.1K4me2K9me2	H3.1(1-15)	0.18755	0.0443021
357	471.146	163.284	H4S1p	H4(1-23)	0.184163	0.0638248
89	467.542	190.117	H3.1K4me3R8me2sK9me3	H3.1(1-20)	0.182754	0.0743134
42	458.073	208.203	H3.1K9me3	H3.1(1-20)	0.179053	0.081383
69	441.812	161.667	H4K16ac	H4(1-23)	0.172697	0.0631926
364	437.812	176.109	H4K12acK16ac	H4(1-23)	0.171133	0.0688381
82	437.239	196.338	H4K20me3	H4(11-27)	0.170909	0.0767453
172	433.979	117.558	H3.1R2me2aK9me2	H3.1(1-20)	0.169635	0.0459515
1007	433.146	114.159	p53T377pK382me2	p53(366-390)	0.169309	0.0446227
161	425.844	184.83	H3.1.1(1-25)	H3.1(1-25)	0.166455	0.072247
336	419.312	70.6044	H3.1K27acK36me1	H3.1(21-44)	0.163902	0.027598
1009	418.646	162.326	p53K382me3	p53(366-390)	0.163641	0.0634505
159	417.812	146.316	H3.1R17me2a	H3.1(1-25)	0.163316	0.0571924
1005	408.979	107.408	p53K382me2K386ac	p53(366-390)	0.159863	0.0419841
73	408.146	68.9902	H4R3me2a	H4(1-23)	0.159537	0.0269671
126	400.344	149.446	H3.3K36me1	H3.3(27-45)	0.156487	0.0584159
178	399.906	180.964	H3.1R8me1K9me3	H3.1(1-20)	0.156316	0.0707356
138	398.979	106.363	H3.1K18me2	H3.1(1-20)	0.155954	0.0415755
365	398.646	43.522	H4K12acK20ac	H4(1-23)	0.155824	0.017012
332	381.812	120.141	H3.1K36me1	H3.1(21-44)	0.149244	0.046961
400	380.906	171.75	H2B(1-24)	H2B(1-24)	0.14889	0.0671341
245	370.479	145.531	H3.1.1(1-32)	H3.1(1-32)	0.144814	0.0568856
338	366.844	136.327	H3.1K27acK36me3	H3.1(21-44)	0.143393	0.0532878
63	354.844	135.26	H3.1Cit2K4me2	H3.1(1-20)	0.138702	0.0528708
61	353.146	116.063	H3.1R2me2sK4me2	H3.1(1-20)	0.138039	0.0453671
179	350.677	130.08	H3.1R8me1K9me2	H3.1(1-20)	0.137074	0.0508461
77	342.979	51.2623	H4S1pR3me2s	H4(1-23)	0.134065	0.0200376
60	341.146	74.4386	H3.1R2me2aK4me2	H3.1(1-20)	0.133348	0.0290968
5006	337.375	150.845	LIG1K126me2	LIG1(118-130)	0.131874	0.0589627
335	337.01	120.42	H3.1K36ac	H3.1(21-44)	0.131731	0.0470703
92	329.979	26.0082	H3.1K9me2K14ac	H3.1(1-20)	0.128983	0.0101662
334	316.906	143.506	H3.1K36me3	H3.1(21-44)	0.123873	0.0560942
362	315.146	61.1488	H4K8acK12ac	H4(1-23)	0.123185	0.023902
180	300.146	116.123	H3.1R8me2aK9me3	H3.1(1-20)	0.117322	0.0453905
70	295.312	48.6722	H4K5acK12ac	H4(1-23)	0.115432	0.0190251
76	288.812	71.3115	H4S1pR3me2a	H4(1-23)	0.112892	0.0278744
381	287.479	58.5222	H4K5me1K8acK12acK16ac	H4(1-23)	0.112371	0.0228753
91	283.875	124.504	H3.3K18me3	H3.3(15-43)	0.110962	0.0486666
32	280.646	80.9895	H3.1K4me2	H3.1(1-20)	0.1097	0.0316574
304	278.573	128.74	H2AR3me2aK5ac	H2A(1-17)	0.108889	0.0503222
84	267.812	42.903	H4K20me1	H4(11-27)	0.104683	0.01677
196	261.979	49.6323	H3.3K27me2	H3.3(15-34)	0.102403	0.0194004
71	261.51	82.1882	H4K8acK16ac	H4(1-23)	0.10222	0.032126
395	259.427	59.8255	H4K5butK8butK12but	H4(1-23)	0.101405	0.0233848
8000	258.739	115.865	KOPL-umod	KOPL	0.101137	0.0452898
359	258.146	61.3562	H4K5acK8ac	H4(1-23)	0.100905	0.0239831
33	256.812	50.2739	H3.1K4me2K9acK14acK18ac	H3.1(1-20)	0.100383	0.0196512
409	256.573	120.095	H2BK15ac	H2B(1-24)	0.10029	0.0469432
1117	255.073	114.426	LIG1	LIG1(118-130)	0.0997036	0.044727
186	250.979	50.2059	H3.1K4acK9me2K14acK18ac	H3.1(1-20)	0.0981033	0.0196246
135	250.312	63.1341	H3.1K4me1K18ac	H3.1(1-20)	0.0978427	0.024678
133	247.177	90.1714	H3.1K9me2	H3.1(1-20)	0.0966172	0.0352464
331	241.312	36.5429	H3.1.1(21-44)	H3.1(21-44)	0.0943248	0.014284
226	237.239	109.402	H3.3K27me2S28p	H3.3(15-34)	0.0927328	0.0427634
5007	236.208	103.05	LIG1K126me3	LIG1(118-130)	0.0923297	0.0402805
215	234.479	58.2596	H3.1K23me1	H3.1(15-34)	0.0916538	0.0227727
83	233.646	68.6928	H4K20me2	H4(11-27)	0.091328	0.0268508
361	230.239	103.675	H4K5acK20ac	H4(1-23)	0.0899966	0.0405248
17	229.073	102.747	H3.1K4acK9acK14acK18ac	H3.1(1-20)	0.0895406	0.0401619
134	228.979	39.0046	H3.1K9me1	H3.1(1-20)	0.0895039	0.0152462
184	227.979	43.1674	H3.1R8me2sK9me2	H3.1(1-20)	0.089113	0.0168734
229	226.739	101.703	H3.1K4acK9me3	H3.1(1-20)	0.0886285	0.0397541
45	224.375	103.686	H3.1K4me1K9acK18ac	H3.1(1-20)	0.0877043	0.0405289
203	222.208	100.522	H3.1.1(30-49)	H3.1(30-49)	0.0868573	0.0392922
402	220.239	99.014	H2BK5me2	H2B(1-24)	0.0860878	0.0387029
370	216.073	98.2577	H4K12acK5QK8QK16QK20Q	H4(1-23)	0.0844591	0.0384072
246	215.073	98.205	H3.1.1(1-20)N-ac	H3.1(1-20)	0.0840682	0.0383866
3	214.573	98.766	H3.1K9ac	H3.1(1-20)	0.0838728	0.0386059
62	214.312	66.35	H3.1R2me1K4me2	H3.1(1-20)	0.083771	0.025935
260	212.646	53.6721	H3.1K4me1K9me2	H3.1(1-15)	0.0831195	0.0209795
158	210.812	45.7916	H3.1K18ac	H3.1(1-25)	0.0824029	0.0178991
363	209.677	58.5463	H4K8acK20ac	H4(1-23)	0.0819591	0.0228847
182	207.646	35.8742	H3.1R8me2aK9me1	H3.1(1-20)	0.0811651	0.0140226
4	207.573	94.1098	H3.1K4ac	H3.1(1-20)	0.0811366	0.0367859
140	206.406	93.9963	H3.1R8me1	H3.1(1-20)	0.0806806	0.0367415
160	204.375	90.6013	H3.1R17me2aK18ac	H3.1(1-25)	0.0798866	0.0354145
86	198.708	76.3775	H4K12acK16acK20me2	H4(11-27)	0.0776716	0.0298546
59	198.177	63.1978	H4K5acK8acK12acK16ac	H4(1-23)	0.0774639	0.0247029
75	197.177	48.841	H4R3me1	H4(1-23)	0.077073	0.0190911
43	193.239	86.5382	H3.1K4acK9me3K14acK18ac	H3.1(1-20)	0.075534	0.0338263
137	188.146	39.8394	H3.1K18me3	H3.1(1-20)	0.0735429	0.0155725
174	186.739	87.9201	H3.1R2me2sK4me3K9acK14acK18ac	H3.1(1-20)	0.0729932	0.0343665
47	186.708	83.0218	H3.1R2me2a	H3.1(1-20)	0.072981	0.0324518
210	186.573	85.4067	H3.3(30-49)	H3.3(30-49)	0.0729281	0.033384
40	186.239	85.7546	H3.1R2me2aK4me3S10p	H3.1(1-20)	0.0727978	0.03352
265	186.042	87.2947	H3.1K4AK9me2	H3.1(1-15)	0.0727204	0.034122
34	185.646	46.8041	H3.1K4me1	H3.1(1-20)	0.0725657	0.0182949
789	180.906	80.9053	H3.3K36me3	H3.3(27-46)	0.0707131	0.0316245
78	179.479	38.4072	H4S1pR3me1	H4(1-23)	0.0701552	0.0150127
198	178.406	85.9555	H3.3R26me2aK27me3	H3.3(15-34)	0.0697359	0.0335985
53	178.073	84.7861	H3.1Cit2	H3.1(1-20)	0.0696056	0.0331414
380	177.375	80.8349	H4K5acK8acK16ac	H4(1-23)	0.0693328	0.031597
221	177.01	69.9286	H3.1T6pR8me2aK9me3	H3.1(1-20)	0.0691902	0.0273339
139	175.073	79.3439	H3.1K18me1	H3.1(1-20)	0.0684329	0.0310142
157	173.104	145.048	H3.1R2me2sK4me3	H3.1(1-20)	0.0676634	0.0566966
264	169.312	36.0081	H3.1K4me3K9me2	H3.1(1-15)	0.0661813	0.0140749
2695	166.739	74.9615	H2A.Z.1K4RK7RK11R	H2A.Z.1(1-19)	0.0651756	0.0293012
410	165.573	76.5996	H2BK16ac	H2B(1-24)	0.0647195	0.0299414
350	163.208	74.0785	H4R3me2aK5ac	H4(1-23)	0.0637953	0.028956
30	163.104	108.927	H3.1R2me2aK4me3	H3.1(1-20)	0.0637546	0.0425779
65	158.739	72.9607	H3.1K4N3	H3.1(1-20)	0.0620485	0.0285191
20	156.406	72.5795	H3.1K4me3K14ac	H3.1(1-20)	0.0611365	0.0283701
55	154.844	51.3309	H3.1Cit2K4me3K9acK14acK18ac	H3.1(1-20)	0.0605257	0.0200644
162	154.073	72.8362	H3.1T6p	H3.1(1-20)	0.0602244	0.0284704
125	153.406	72.18	H3.1T3p	H3.1(1-20)	0.0599638	0.0282139
54	153.073	72.9932	H3.1Cit2K4me3	H3.1(1-20)	0.0598335	0.0285318
587	152.573	69.9027	H2A(10-25)	H2A(10-25)	0.0596381	0.0273237
378	151.146	43.9785	H4K8acK12acK16ac	H4(1-23)	0.0590802	0.0171904
80	151.073	67.8937	H4R3me2sK5acK8acK12acK16acK20ac	H4(1-23)	0.0590518	0.0265385
185	148.042	61.3084	H3.1R8me2sK9me1	H3.1(1-20)	0.0578669	0.0239644
413	147.677	51.6957	yH2A(112-129)	yeast(S.c.)H2A(112-129)	0.0577244	0.020207
258	146.073	79.4549	H3.1K9me2	H3.1(1-15)	0.0570973	0.0310575
29	145.708	58.6138	H3.1R2me2aT3pK4me3	H3.1(1-20)	0.0569548	0.0229111
476	140.739	47.4531	H3.3T32p	H3.3(27-45)	0.0550126	0.0185486
382	136.739	61.2119	H4K5acK8me1K12acK16ac	H4(1-23)	0.0534491	0.0239267
44	134.239	65.6278	H3.1K4me2K9acK18ac	H3.1(1-20)	0.0524719	0.0256528
255	134.073	64.2738	H3.1K56me3	H3.1(52-61)	0.0524067	0.0251235
183	132.406	68.4306	H3.1R8me2sK9me3	H3.1(1-20)	0.0517553	0.0267483
302	131.239	62.0176	H2AK5ac	H2A(1-17)	0.0512992	0.0242416
408	130.906	59.9896	H2BK12ac	H2B(1-24)	0.0511689	0.0234489
11	130.677	52.4925	H3.1K14acK18ac	H3.1(1-20)	0.0510793	0.0205184
90	130.344	35.1049	H3.3(15-41)	H3.3(15-43)	0.0509491	0.0137219
26	129.739	58.6892	H3.1T3pK4me3K9acK14acK18ac	H3.1(1-20)	0.0507129	0.0229406
132	129.51	36.6136	H3.1K4me3K9me3	H3.1(1-20)	0.0506233	0.0143116
626	129.406	72.225	H2A.XK5ac	H2A.X(1-17)	0.0505826	0.0282315
661	129.01	36.2686	H3.1K4me3	H3.1(1-11)	0.0504279	0.0141768
7	127.312	42.4301	H3.1K4acK9ac	H3.1(1-20)	0.0497642	0.0165852
51	126.344	40.5175	H3.1R2me1K4me3	H3.1(1-20)	0.0493855	0.0158376
169	126.239	57.9653	H3.3K18acK23acK27ac	H3.3(15-34)	0.0493448	0.0226576
18	126.073	85.1811	H3.1K4me3	H3.1(1-20)	0.0492797	0.0332958
220	124.875	58.6192	H3.1T6pK9me3	H3.1(1-20)	0.0488114	0.0229132
360	124.177	46.1146	H4K5acK16ac	H4(1-23)	0.0485386	0.0180254
394	123.844	37.0607	H4K5proK8proK12pro	H4(1-23)	0.0484083	0.0144864
414	123.479	36.281	yH2AS121p	yeast(S.c.)H2A(112-129)	0.0482658	0.0141816
24	121.875	41.939	H3.1K4me3K14acK18ac	H3.1(1-20)	0.0476388	0.0163932
475	119.245	23.9419	H3.3K36meT32p	H3.3(27-45)	0.0466107	0.00935846
412	114.739	51.5058	H2BK12acK15acK16acK20ac	H2B(1-24)	0.0448497	0.0201327
254	112.739	53.1889	H3.1K56ac	H3.1(52-61)	0.0440679	0.0207906
167	112.406	53.4518	H3.1K4me2T6pK9acK14acK18ac	H3.1(1-20)	0.0439376	0.0208934
164	112.406	57.1107	H3.1K4me2T6p	H3.1(1-20)	0.0439376	0.0223236
56	112.239	52.846	H3.1Cit2K4acK9acK14acK18ac	H3.1(1-20)	0.0438725	0.0206566
156	109.542	34.7712	H3.1K14me3	H3.1(1-20)	0.0428179	0.0135915
316	106.042	49.1519	HAtag	HAtag	0.0414498	0.0192126
10	104.771	66.2781	H3.1K18ac	H3.1(1-20)	0.0409531	0.0259069
145	103.01	35.9213	H3.1K9me3S10p	H3.1(1-20)	0.0402649	0.014041
136	102.208	42.7304	H3.1T11p	H3.1(1-20)	0.0399514	0.0167026
625	102.042	37.5465	H2A.X(1-17)	H2A.X(1-17)	0.0398863	0.0146763
253	99.5728	48.4841	H3.1.1(52-61)	H3.1(52-61)	0.0389213	0.0189516
27	97.9374	69.6082	H3.1T3pK4me3	H3.1(1-20)	0.038282	0.0272086
74	97.5415	44.6363	H4R3me2s	H4(1-23)	0.0381273	0.0174476
308	95.1354	95.1354	H2AS1pK5acK9acK13acK15ac	H2A(1-17)	0.0371868	0.0371868
146	94.9062	45.0167	H3.1K9me2S10p	H3.1(1-20)	0.0370972	0.0175962
5	93.9062	49.9674	H3.1K4acK14ac	H3.1(1-20)	0.0367063	0.0195314
853	92.2082	39.0538	H3.1K23me3	H3.1(15-34)	0.0360426	0.0152655
68	91.9062	61.2695	H4K12ac	H4(1-23)	0.0359245	0.0239492
13	90.2395	47.5891	H3.1K4acK18ac	H3.1(1-20)	0.0352731	0.0186018
148	89.2395	44.5716	H3.1K4me3K9acS10p	H3.1(1-20)	0.0348822	0.0174223
15	89.2395	42.2937	H3.1K4acK14acK18ac	H3.1(1-20)	0.0348822	0.0165319
310	88.5728	40.7044	H2AS1pK5acK9acK13acK15ac(noN-ac)	H2A(1-17)	0.0346216	0.0159107
101	88.0728	41.1435	H3.1K79me3	H3.1(74-84)	0.0344261	0.0160823
224	86.0103	36.729	H3.3R26me2a	H3.3(15-34)	0.0336199	0.0143567
411	85.7395	46.1058	H2BK20ac	H2B(1-24)	0.0335141	0.0180219
218	85.7082	33.0134	H3.1K18-Nle	H3.1(11-26)	0.0335019	0.0129043
307	82.2395	43.8956	H2AS1pCit3K5ac	H2A(1-17)	0.032146	0.017158
149	78.9374	62.2483	H3.1R17me2a	H3.1(1-22)	0.0308553	0.0243318
141	74.7395	34.7249	H3.1R8me2a	H3.1(1-20)	0.0292144	0.0135734
209	73.2395	39.891	H3.3(15-34)	H3.3(15-34)	0.028628	0.0155927
142	71.9062	37.0257	H3.1R8me2s	H3.1(1-20)	0.0281069	0.0144727
102	66.7082	28.32	H3.1K79me2	H3.1(74-84)	0.0260751	0.0110698
2550	64.8436	33.7242	H3.1K27ac	H3.1(15-34)	0.0253462	0.0131822
383	64.2082	28.3179	H4K5acK8acK12me1K16ac	H4(1-23)	0.0250979	0.011069
318	63.7082	24.5431	Myc	Myc	0.0249024	0.00959348
87	63.2395	33.6403	H4K12acK16acK20me1	H4(11-27)	0.0247192	0.0131494
72	63.0103	16.544	H4K5acK8acK12ac	H4(1-23)	0.0246296	0.00646678
5005	62.1769	17.1949	LIG1K126me1	LIG1(118-130)	0.0243039	0.0067212
144	61.4062	30.4731	H3.1K9acS10p	H3.1(1-20)	0.0240026	0.0119114
35	58.5415	22.6122	H3.1K4me1K9acK14acK18ac	H3.1(1-20)	0.0228829	0.00883871
217	54.5728	30.9784	H3.1K14-Nle	H3.1(1-20)	0.0213316	0.0121089
300	53.5415	25.1695	H2A(1-17)	H2A(1-17)	0.0209285	0.00983832
50	53.4062	24.358	H3.1R2me2aK4me3K9acK14acK18ac	H3.1(1-20)	0.0208755	0.0095211
208	52.5728	29.6491	H3.1(105-124)	H3.1(105-124)	0.0205498	0.0115893
197	51.2395	33.5716	H3.3K27me1	H3.3(15-34)	0.0200286	0.0131226
403	51.1769	21.6318	H2BK5me1	H2B(1-24)	0.0200042	0.00845551
5004	48.1354	48.1354	LIG1	LIG1(118-130)	0.0188153	0.0188153
16	47.9687	47.9687	H3.1K4acK9acK18ac	H3.1(1-20)	0.0187501	0.0187501
321	44.0728	32.0911	H2A.Z.1(1-19)N-ac	H2A.Z.1(1-19)	0.0172273	0.0125439
301	43.1041	30.1087	H2AK5acK9acK13acK15ac	H2A(1-17)	0.0168486	0.011769
166	42.9062	19.2628	H3.1K4me3T6pK9acK14acK18ac	H3.1(1-20)	0.0167713	0.00752948
195	41.9062	21.9839	H3.3K27me3	H3.3(15-34)	0.0163804	0.00859313
28	41.7708	26.5845	H3.1R2me2aT3pK4me3K9acK14acK18ac	H3.1(1-20)	0.0163275	0.0103914
104	39.5415	18.9979	H3.1.1(74-84)	H3.1(74-84)	0.0154561	0.00742595
48	39.2708	38.9094	H3.1R2me2aK4acK9acK14acK18ac	H3.1(1-20)	0.0153503	0.015209
93	38.7395	20.4232	H3.3K36me3	H3.3(15-43)	0.0151426	0.00798306
379	37.7082	17.2167	H4K5acK12acK16ac	H4(1-23)	0.0147395	0.00672972
23	32.2395	16.9754	H3.1K4me3K9acK18ac	H3.1(1-20)	0.0126019	0.00663541
322	32.0728	17.3096	H2A.Z.1K4acK7acK11ac	H2A.Z.1(1-19)	0.0125367	0.00676602
243	31.8021	31.8021	H3.3S28p	H3.3(15-34)	0.0124309	0.0124309
219	31.2395	17.3936	H3.3K23-Nle	H3.3(15-31)	0.012211	0.00679885
401	30.4687	30.4687	H2BK5me3	H2B(1-24)	0.0119097	0.0119097
12	30.4374	24.3103	H3.1K9acK18ac	H3.1(1-20)	0.0118975	0.00950248
22	30.1041	26.1633	H3.1K4me3K9acK14ac	H3.1(1-20)	0.0117672	0.0102268
303	29.1354	29.1354	H2AS1pK5ac	H2A(1-17)	0.0113885	0.0113885
88	28.0415	16.5748	H4K12acK16ac	H4(11-27)	0.010961	0.00647881
21	26.7708	19.6338	H3.1K4me3K18ac	H3.1(1-20)	0.0104642	0.00767451
170	26.3021	26.3021	H3.3K18acK23acK27acS28p	H3.3(15-34)	0.010281	0.010281
202	25.6041	20.8717	H3.1.1(15-34)	H3.1(15-34)	0.0100082	0.00815839
103	25.2708	18.3606	H3.1K79me1	H3.1(74-84)	0.00987791	0.00717684
36	25.2395	16.756	H3.1S10p	H3.1(1-20)	0.00986568	0.00654961
187	23.5728	13.5877	H3.1K4acK9me1K14acK18ac	H3.1(1-20)	0.00921421	0.00531118
213	23.2395	13.4525	H3.1.1(120-135)	H3.1(120-135)	0.00908391	0.00525836
242	21.7708	16.541	H3.3K27acS28p	H3.3(15-34)	0.00850982	0.00646557
2551	19.2708	13.6728	H3.1.1(15-34)	H3.1(15-34)	0.00753261	0.00534445
25	18.7708	12.0728	H3.1K4me3K9acK14acK18ac	H3.1(1-20)	0.00733717	0.00471906
165	18.4374	11.9719	H3.1T6pK9acK14acK18ac	H3.1(1-20)	0.00720687	0.0046796
38	17.2708	12.3117	H3.1K4me3S10p	H3.1(1-20)	0.00675084	0.00481244
2694	15.6041	13.7354	H2A.Z.2K4acK7acK11ac	H2A.Z.2(1-19)	0.00609937	0.00536894
6	15.6041	9.98975	H3.1K9acK14ac	H3.1(1-20)	0.00609937	0.00390482
171	15.4374	11.9224	H3.3K23ac	H3.3(15-34)	0.00603423	0.00466024
163	15.4374	9.80522	H3.1K4me3T6p	H3.1(1-20)	0.00603423	0.00383269
662	13.6354	13.6354	H3.1K4me3	H3.1(1-7)	0.00532984	0.00532984
79	13.1354	13.1354	H4R3me2aK5acK8acK12acK16acK20ac	H4(1-23)	0.00513439	0.00513439
100	12.4687	12.4687	H3.1.1(74-84)N-ac	H3.1(74-84)	0.00487381	0.00487381
211	10.8021	10.8021	H3.3(75-94)	H3.3(75-94)	0.00422233	0.00422233
8	10.3021	10.3021	H3.1K4acK9acK14ac	H3.1(1-20)	0.00402689	0.00402689
323	9.63538	9.63538	H2A.Z.1K4acK7acK11acN-ac	H2A.Z.1(1-19)	0.0037663	0.0037663
309	8.30205	8.30205	H2AK5acK9acK13acK15ac(noN-ac)	H2A(1-17)	0.00324513	0.00324513
57	5.6041	4.38509	H3.1T3p	H3.1(1-20)	0.00219055	0.00171406
790	3.13538	3.13538	H3.3S31pK36me3	H3.3(27-46)	0.00122557	0.00122557
41	2.30205	2.30205	H3.1R2me2aK4me3K9acS10pK14acK18ac	H3.1(1-20)	0.000899832	0.000899832
39	1.46872	1.46872	H3.1K4me3K9acS10pK14acK18ac	H3.1(1-20)	0.000574096	0.000574096
241	0.802051	0.802051	H3.3K27ac	H3.3(15-34)	0.000313508	0.000313508
200	0.604102	0.382068	H3.3R26me2aK27me1	H3.3(15-34)	0.000236133	0.000149344
85	0.135384	0.135384	H4K12acK16acK20me3	H4(11-27)	5.29194e-05	5.29194e-05
353	0	0	H4S1pK5acK8acK12acK16ac	H4(1-23)	0	0
320	0	0	H2A.Z.1 unmod (1-19)	H2A.Z.1(1-19)	0	0
315	0	0	flag	FLAG	0	0
312	0	0	H2A.XS139p	H2A.X(132-142)	0	0
311	0	0	H2A.X(132-142)	H2A.X(132-142)	0	0
306	0	0	H2ACit3K5ac	H2A(1-17)	0	0
305	0	0	H2AS1pR3me2aK5ac	H2A(1-17)	0	0
225	0	0	H3.3K27me3S28p	H3.3(15-34)	0	0
147	0	0	H3.1K9me1S10p	H3.1(1-20)	0	0
96	0	0	H3.1K4me3R8me2aK9me3	H3.1(1-20)	0	0
81	0	0	H4R3me1K5acK8acK12acK16acK20ac	H4(1-23)	0	0
52	0	0	H3.1R2me1K4me3K9acK14acK18ac	H3.1(1-20)	0	0
37	0	0	H3.1K4acK9acS10pK14acK18ac	H3.1(1-20)	0	0
19	0	0	H3.1K4me3K9ac	H3.1(1-20)	0	0
14	0	0	H3.1K9acK14acK18ac	H3.1(1-20)	0	0
2	0	0	H3.1K14ac	H3.1(1-20)	0	0

## Sheet: UHRF1 tudor (1 uM)
Peptide_ID	Signal	Std_Err	Modifications	Context	Norm_Signal	Norm_Std_Err
1116	5533.6	157.546	LIG1K126me2	LIG1(118-130)	1	0.0284708
237	4944.43	422.109	H3.1K9me2	H3.1(1-32)	0.893529	0.0762811
238	4856.1	185.863	H3.1K9me2K27me1	H3.1(1-32)	0.877566	0.033588
5007	4671.27	116.614	LIG1K126me3	LIG1(118-130)	0.844164	0.0210738
5005	4623.1	521.649	LIG1K126me1	LIG1(118-130)	0.83546	0.0942694
114	4447.6	719.591	H3.1K9me3	H3.1(1-43)	0.803744	0.13004
5006	3570.6	57.6759	LIG1K126me2	LIG1(118-130)	0.645258	0.0104229
260	3391.1	277.592	H3.1K4me1K9me2	H3.1(1-15)	0.61282	0.0501648
133	3257.77	289.538	H3.1K9me2	H3.1(1-20)	0.588725	0.0523237
172	3207.93	277.961	H3.1R2me2aK9me2	H3.1(1-20)	0.579719	0.0502315
92	3108.77	472.454	H3.1K9me2K14ac	H3.1(1-20)	0.561798	0.0853791
178	3068.77	231.604	H3.1R8me1K9me3	H3.1(1-20)	0.55457	0.0418541
259	3026.77	146.814	H3.1K4me2K9me2	H3.1(1-15)	0.54698	0.0265313
184	2940.6	478.775	H3.1R8me2sK9me2	H3.1(1-20)	0.531408	0.0865214
42	2923.27	444.545	H3.1K9me3	H3.1(1-20)	0.528276	0.0803356
179	2913.93	204.751	H3.1R8me1K9me2	H3.1(1-20)	0.526589	0.0370013
183	2865.77	232.953	H3.1R8me2sK9me3	H3.1(1-20)	0.517885	0.0420978
181	2797.77	273.731	H3.1R8me2aK9me2	H3.1(1-20)	0.505596	0.0494671
180	2776.6	352.062	H3.1R8me2aK9me3	H3.1(1-20)	0.501771	0.0636225
1117	2544.43	307.539	LIG1	LIG1(118-130)	0.459815	0.0555767
5004	2360.93	363.278	LIG1	LIG1(118-130)	0.426654	0.0656495
132	2338.93	487.888	H3.1K4me3K9me3	H3.1(1-20)	0.422678	0.0881684
258	2312.43	120.612	H3.1K9me2	H3.1(1-15)	0.417889	0.0217963
376	2263.43	106.106	H4K5me1K8me1K12me1	H4(1-23)	0.409034	0.0191749
145	2128.93	201.891	H3.1K9me3S10p	H3.1(1-20)	0.384728	0.0364845
264	2115.1	164.939	H3.1K4me3K9me2	H3.1(1-15)	0.382228	0.0298068
134	2061.93	63.905	H3.1K9me1	H3.1(1-20)	0.37262	0.0115485
89	2009.1	267.267	H3.1K4me3R8me2sK9me3	H3.1(1-20)	0.363073	0.048299
96	1904.77	187.87	H3.1K4me3R8me2aK9me3	H3.1(1-20)	0.344218	0.0339508
229	1807.1	209.248	H3.1K4acK9me3	H3.1(1-20)	0.326568	0.0378142
146	1697.6	145.712	H3.1K9me2S10p	H3.1(1-20)	0.30678	0.0263322
129	1582.1	290.986	H3.1K9me2K27me2	H3.1(6-30)	0.285908	0.0525853
182	1487.1	277.014	H3.1R8me2aK9me1	H3.1(1-20)	0.26874	0.0500603
43	1295.43	267.042	H3.1K4acK9me3K14acK18ac	H3.1(1-20)	0.234103	0.0482582
91	1249.1	105.938	H3.3K18me3	H3.3(15-43)	0.22573	0.0191445
186	1231.27	94.895	H3.1K4acK9me2K14acK18ac	H3.1(1-20)	0.222507	0.0171489
334	1195.43	183.76	H3.1K36me3	H3.1(21-44)	0.216032	0.033208
185	1156.6	180.104	H3.1R8me2sK9me1	H3.1(1-20)	0.209014	0.0325474
176	1092.27	171.344	H3.1K36me3	H3.1(1-43)	0.197388	0.0309643
95	977.766	287.411	H3.3K18me3K36me3	H3.3(15-43)	0.176696	0.0519392
337	915.766	310.553	H3.1K27acK36me2	H3.1(21-44)	0.165492	0.0561213
216	844.099	168.866	H3.1K9-Nle	H3.1(1-20)	0.152541	0.0305166
156	748.599	209.287	H3.1K14me3	H3.1(1-20)	0.135282	0.0378211
333	678.221	210.975	H3.1K36me2	H3.1(21-44)	0.122564	0.0381263
338	659.932	199.528	H3.1K27acK36me3	H3.1(21-44)	0.119259	0.0360576
155	656.266	100.191	H3.1K14me2	H3.1(1-20)	0.118597	0.018106
93	635.099	119.363	H3.3K36me3	H3.3(15-43)	0.114771	0.0215706
34	597.932	141.437	H3.1K4me1	H3.1(1-20)	0.108055	0.0255597
1003	531.966	238.295	p53K382me2	p53(366-390)	0.0961339	0.0430634
73	513.766	103.198	H4R3me2a	H4(1-23)	0.0928448	0.0186494
137	513.055	120.434	H3.1K18me3	H3.1(1-20)	0.0927163	0.0217641
2447	476.133	212.972	H3.1K23ac	H3.1(1-32)	0.086044	0.038487
375	474.932	156.155	H4K5me1K8acK12me1	H4(1-23)	0.085827	0.0282193
24	473.432	112.614	H3.1K4me3K14acK18ac	H3.1(1-20)	0.085556	0.0203509
366	468.432	58.2182	H4K16acK20ac	H4(1-23)	0.0846524	0.0105209
84	466.599	267.601	H4K20me1	H4(11-27)	0.0843211	0.0483594
90	462.721	188.446	H3.3(15-41)	H3.3(15-43)	0.0836203	0.0340548
138	449.555	197.804	H3.1K18me2	H3.1(1-20)	0.0812409	0.0357461
12	448.932	69.6131	H3.1K9acK18ac	H3.1(1-20)	0.0811285	0.0125801
60	433.555	136.828	H3.1R2me2aK4me2	H3.1(1-20)	0.0783495	0.0247268
74	432.3	196.315	H4R3me2s	H4(1-23)	0.0781227	0.0354769
147	426.266	168.77	H3.1K9me1S10p	H3.1(1-20)	0.0770323	0.0304991
66	420.766	52.6522	H4K5ac	H4(1-23)	0.0760383	0.00951499
1000	420.3	208.989	p53	p53(366-390)	0.0759541	0.0377672
8360	409.633	184.334	KOPL-me3	KOPL	0.0740265	0.0333118
2445	405.221	148.528	H3.1K14ac	H3.1(1-32)	0.0732293	0.0268411
158	402.466	200.746	H3.1K18ac	H3.1(1-25)	0.0727314	0.0362776
10	400.8	182.611	H3.1K18ac	H3.1(1-20)	0.0724302	0.0330005
160	399.266	54.9739	H3.1R17me2aK18ac	H3.1(1-25)	0.072153	0.00993457
332	398.888	147.065	H3.1K36me1	H3.1(21-44)	0.0720847	0.0265767
265	394.432	90.3782	H3.1K4AK9me2	H3.1(1-15)	0.0712795	0.0163326
51	383.932	52.0376	H3.1R2me1K4me3	H3.1(1-20)	0.069382	0.00940393
75	372.133	180.9	H4R3me1	H4(1-23)	0.0672497	0.0326911
8240	371.8	167.417	KOPL-me2	KOPL	0.0671895	0.0302546
58	366.8	172.902	H4(1-23)	H4(1-23)	0.0662859	0.0312459
177	363.432	112.933	H3.1.1(1-43)	H3.1(1-43)	0.0656774	0.0204086
1009	354.177	147.325	p53K382me3	p53(366-390)	0.0640048	0.0266237
25	330.466	147.934	H3.1K4me3K9acK14acK18ac	H3.1(1-20)	0.0597199	0.0267338
59	328.766	26.102	H4K5acK8acK12acK16ac	H4(1-23)	0.0594126	0.00471701
304	326.01	160.763	H2AR3me2aK5ac	H2A(1-17)	0.0589147	0.0290522
71	317.721	131.842	H4K8acK16ac	H4(1-23)	0.0574168	0.0238257
245	317.266	60.8545	H3.1.1(1-32)	H3.1(1-32)	0.0573344	0.0109973
187	315.932	83.6459	H3.1K4acK9me1K14acK18ac	H3.1(1-20)	0.0570935	0.015116
11	314.432	67.8137	H3.1K14acK18ac	H3.1(1-20)	0.0568224	0.0122549
67	309.599	21.2676	H4K8ac	H4(1-23)	0.0559489	0.00384336
82	308.599	57.5133	H4K20me3	H4(11-27)	0.0557682	0.0103935
352	307.932	60.2349	H4K20ac	H4(1-23)	0.0556478	0.0108853
32	302.966	138.652	H3.1K4me2	H3.1(1-20)	0.0547503	0.0250564
150	301.766	59.8413	H3.1R17me2s	H3.1(1-22)	0.0545334	0.0108142
72	298.266	29.2711	H4K5acK8acK12ac	H4(1-23)	0.0539009	0.00528971
360	297.133	133.577	H4K5acK16ac	H4(1-23)	0.0536961	0.0241393
364	291.8	130.592	H4K12acK16ac	H4(1-23)	0.0527323	0.0235998
362	289.221	87.1026	H4K8acK12ac	H4(1-23)	0.0522664	0.0157407
76	280.432	98.833	H4S1pR3me2a	H4(1-23)	0.0506781	0.0178605
393	260.905	96.7889	H4K20me3	H4(1-23)	0.0471492	0.0174911
1001	259.01	103.333	p53K370me2	p53(366-390)	0.0468069	0.0186738
363	256.099	66.9385	H4K8acK20ac	H4(1-23)	0.0462807	0.0120967
161	243.766	90.6535	H3.1.1(1-25)	H3.1(1-25)	0.0440519	0.0163824
374	241.8	108.33	H4K5acK8me1K12ac	H4(1-23)	0.0436966	0.0195768
99	241.01	105.131	H4(11-27)	H4(11-27)	0.043554	0.0189986
174	226.466	103.603	H3.1R2me2sK4me3K9acK14acK18ac	H3.1(1-20)	0.0409257	0.0187226
136	220.633	166.109	H3.1T11p	H3.1(1-20)	0.0398715	0.0300183
217	220.133	112.844	H3.1K14-Nle	H3.1(1-20)	0.0397811	0.0203925
77	216.344	97.7658	H4S1pR3me2s	H4(1-23)	0.0390964	0.0176677
33	216.221	50.2264	H3.1K4me2K9acK14acK18ac	H3.1(1-20)	0.0390743	0.00907663
7	215.932	63.4022	H3.1K4acK9ac	H3.1(1-20)	0.039022	0.0114577
853	214.633	98.1505	H3.1K23me3	H3.1(15-34)	0.0387872	0.0177372
21	212.255	137.918	H3.1K4me3K18ac	H3.1(1-20)	0.0383575	0.0249237
151	209.766	64.5785	H3.1R17me1	H3.1(1-22)	0.0379076	0.0116703
394	209.133	80.2303	H4K5proK8proK12pro	H4(1-23)	0.0377933	0.0144988
62	208.3	117.851	H3.1R2me1K4me2	H3.1(1-20)	0.0376427	0.0212973
142	207.266	41.1274	H3.1R8me2s	H3.1(1-20)	0.0374559	0.00743231
300	207.177	82.5405	H2A(1-17)	H2A(1-17)	0.0374399	0.0149162
52	200.466	93.2789	H3.1R2me1K4me3K9acK14acK18ac	H3.1(1-20)	0.0362271	0.0168568
382	194.8	96.8872	H4K5acK8me1K12acK16ac	H4(1-23)	0.035203	0.0175089
198	194.633	87.3113	H3.3R26me2aK27me3	H3.3(15-34)	0.0351729	0.0157784
1004	190.633	116.723	p53K381acK382me2	p53(366-390)	0.0344501	0.0210935
353	185.3	84.0516	H4S1pK5acK8acK12acK16ac	H4(1-23)	0.0334863	0.0151893
23	183.555	59.1881	H3.1K4me3K9acK18ac	H3.1(1-20)	0.033171	0.0106961
6	179.721	72.0322	H3.1K9acK14ac	H3.1(1-20)	0.0324782	0.0130172
61	171.388	42.302	H3.1R2me2sK4me2	H3.1(1-20)	0.0309723	0.00764458
220	168.633	75.8328	H3.1T6pK9me3	H3.1(1-20)	0.0304744	0.0137041
18	167.51	71.1532	H3.1K4me3	H3.1(1-20)	0.0302715	0.0128584
350	165.01	61.8224	H4R3me2aK5ac	H4(1-23)	0.0298197	0.0111722
1008	164.133	76.7436	p53K370me3	p53(366-390)	0.0296611	0.0138687
365	163.177	71.0069	H4K12acK20ac	H4(1-23)	0.0294884	0.012832
383	161.633	72.7056	H4K5acK8acK12me1K16ac	H4(1-23)	0.0292094	0.0131389
159	161.266	35.0029	H3.1R17me2a	H3.1(1-25)	0.029143	0.00632551
359	160.888	55.4018	H4K5acK8ac	H4(1-23)	0.0290748	0.0100119
196	160.51	60.3716	H3.3K27me2	H3.3(15-34)	0.0290065	0.01091
1002	157.099	29.3274	p53K372me2-ERR	p53(366-390)	0.02839	0.00529987
331	153.966	94.7886	H3.1.1(21-44)	H3.1(21-44)	0.0278239	0.0171296
335	153.51	83.9036	H3.1K36ac	H3.1(21-44)	0.0277415	0.0151626
70	151.755	127.659	H4K5acK12ac	H4(1-23)	0.0274243	0.0230699
68	149.466	69.342	H4K12ac	H4(1-23)	0.0270107	0.0125311
336	147.01	96.4927	H3.1K27acK36me1	H3.1(21-44)	0.0265669	0.0174376
2	145.344	61.5628	H3.1K14ac	H3.1(1-20)	0.0262657	0.0111253
371	144.3	68.0453	H4K5me1	H4(1-23)	0.026077	0.0122967
135	143.055	51.9291	H3.1K4me1K18ac	H3.1(1-20)	0.025852	0.00938432
395	141.027	67.9722	H4K5butK8butK12but	H4(1-23)	0.0254857	0.0122835
410	140.133	65.0639	H2BK16ac	H2B(1-24)	0.025324	0.011758
381	139.133	66.2062	H4K5me1K8acK12acK16ac	H4(1-23)	0.0251433	0.0119644
30	136.599	47.1718	H3.1R2me2aK4me3	H3.1(1-20)	0.0246854	0.00852461
5	134.633	66.0853	H3.1K4acK14ac	H3.1(1-20)	0.0243301	0.0119426
139	133.633	66.5644	H3.1K18me1	H3.1(1-20)	0.0241494	0.0120291
409	132.966	78.636	H2BK15ac	H2B(1-24)	0.0240289	0.0142106
171	131.044	131.044	H3.3K23ac	H3.3(15-34)	0.0236816	0.0236816
475	130.316	68.8426	H3.3K36meT32p	H3.3(27-45)	0.02355	0.0124408
625	128.388	46.9471	H2A.X(1-17)	H2A.X(1-17)	0.0232016	0.00848401
414	128.3	59.8836	yH2AS121p	yeast(S.c.)H2A(112-129)	0.0231855	0.0108218
44	127.932	47.353	H3.1K4me2K9acK18ac	H3.1(1-20)	0.0231192	0.00855737
210	125.633	56.3843	H3.3(30-49)	H3.3(30-49)	0.0227036	0.0101894
149	124.133	93.52	H3.1R17me2a	H3.1(1-22)	0.0224326	0.0169004
587	123.133	57.9638	H2A(10-25)	H2A(10-25)	0.0222519	0.0104749
83	123.133	55.4329	H4K20me2	H4(11-27)	0.0222519	0.0100175
403	122.3	56.9332	H2BK5me1	H2B(1-24)	0.0221013	0.0102886
2446	120.966	67.7558	H3.1K18ac	H3.1(1-32)	0.0218603	0.0122444
307	120.8	104.851	H2AS1pCit3K5ac	H2A(1-17)	0.0218302	0.0189481
48	120.466	54.2529	H3.1R2me2aK4acK9acK14acK18ac	H3.1(1-20)	0.02177	0.00980427
47	120.422	81.2849	H3.1R2me2a	H3.1(1-20)	0.0217619	0.0146893
38	112.8	53.865	H3.1K4me3S10p	H3.1(1-20)	0.0203845	0.00973417
372	111.133	50.6468	H4K8me1	H4(1-23)	0.0200833	0.0091526
378	107.922	87.8988	H4K8acK12acK16ac	H4(1-23)	0.019503	0.0158846
126	102.133	68.9668	H3.3K36me1	H3.3(27-45)	0.0184569	0.0124633
19	101.8	45.6697	H3.1K4me3K9ac	H3.1(1-20)	0.0183966	0.00825316
65	93.2552	76.9638	H3.1K4N3	H3.1(1-20)	0.0168525	0.0139085
373	92.5886	67.5604	H4K12me1	H4(1-23)	0.0167321	0.0122091
1	89.1771	39.7755	H3.1(1-20)	H3.1(1-20)	0.0161156	0.007188
379	86.4219	82.0494	H4K5acK12acK16ac	H4(1-23)	0.0156177	0.0148275
8	86.2995	54.1536	H3.1K4acK9acK14ac	H3.1(1-20)	0.0155956	0.00978632
53	80.5105	29.6506	H3.1Cit2	H3.1(1-20)	0.0145494	0.00535829
57	77.2995	40.7496	H3.1T3p	H3.1(1-20)	0.0139691	0.00736404
626	77.2552	63.4048	H2A.XK5ac	H2A.X(1-17)	0.0139611	0.0114581
305	73.7552	47.2857	H2AS1pR3me2aK5ac	H2A(1-17)	0.0133286	0.00854519
86	72.4662	38.5775	H4K12acK16acK20me2	H4(11-27)	0.0130957	0.00697151
203	70.5886	50.5099	H3.1.1(30-49)	H3.1(30-49)	0.0127564	0.00912785
8120	69.8881	23.7068	KOPL-me1	KOPL	0.0126298	0.00428416
50	65.4662	47.7736	H3.1R2me2aK4me3K9acK14acK18ac	H3.1(1-20)	0.0118307	0.00863337
4	64.7552	47.8717	H3.1K4ac	H3.1(1-20)	0.0117022	0.00865109
35	62.4219	45.68	H3.1K4me1K9acK14acK18ac	H3.1(1-20)	0.0112805	0.00825503
361	61.2995	30.2679	H4K5acK20ac	H4(1-23)	0.0110777	0.00546985
246	57.9662	32.5992	H3.1.1(1-20)N-ac	H3.1(1-20)	0.0104753	0.00589113
29	56.7552	35.91	H3.1R2me2aT3pK4me3	H3.1(1-20)	0.0102565	0.00648945
370	56.5886	40.3896	H4K12acK5QK8QK16QK20Q	H4(1-23)	0.0102264	0.00729898
315	56.3776	56.3776	flag	FLAG	0.0101882	0.0101882
1005	49.2995	22.0842	p53K382me2K386ac	p53(366-390)	0.00890912	0.00399092
224	47.0886	32.4592	H3.3R26me2a	H3.3(15-34)	0.00850957	0.00586584
79	44.6329	20.1151	H4R3me2aK5acK8acK12acK16acK20ac	H4(1-23)	0.00806579	0.00363509
26	42.9219	27.171	H3.1T3pK4me3K9acK14acK18ac	H3.1(1-20)	0.0077566	0.00491019
140	42.0886	28.0294	H3.1R8me1	H3.1(1-20)	0.007606	0.00506531
141	41.4219	29.5563	H3.1R8me2a	H3.1(1-20)	0.00748553	0.00534125
357	37.7552	25.025	H4S1p	H4(1-23)	0.00682291	0.00452237
56	35.9219	31.3204	H3.1Cit2K4acK9acK14acK18ac	H3.1(1-20)	0.0064916	0.00566005
2695	35.0886	32.1323	H2A.Z.1K4RK7RK11R	H2A.Z.1(1-19)	0.006341	0.00580676
789	34.3776	34.3776	H3.3K36me3	H3.3(27-46)	0.00621252	0.00621252
78	29.3776	29.3776	H4S1pR3me1	H4(1-23)	0.00530895	0.00530895
197	27.7552	19.5126	H3.3K27me1	H3.3(15-34)	0.00501577	0.0035262
55	27.0443	27.0443	H3.1Cit2K4me3K9acK14acK18ac	H3.1(1-20)	0.00488729	0.00488729
215	25.711	25.711	H3.1K23me1	H3.1(15-34)	0.00464633	0.00464633
163	25.6329	15.78	H3.1K4me3T6p	H3.1(1-20)	0.00463222	0.00285167
103	24.3776	24.3776	H3.1K79me1	H3.1(74-84)	0.00440538	0.00440538
202	20.4219	12.9392	H3.1.1(15-34)	H3.1(15-34)	0.00369053	0.00233829
54	19.0443	19.0443	H3.1Cit2K4me3	H3.1(1-20)	0.00344157	0.00344157
167	16.711	16.711	H3.1K4me2T6pK9acK14acK18ac	H3.1(1-20)	0.00301991	0.00301991
22	16.711	16.711	H3.1K4me3K9acK14ac	H3.1(1-20)	0.00301991	0.00301991
241	16.4219	10.3861	H3.3K27ac	H3.3(15-34)	0.00296767	0.00187692
380	15.711	15.711	H4K5acK8acK16ac	H4(1-23)	0.00283919	0.00283919
221	15.5886	10.225	H3.1T6pR8me2aK9me3	H3.1(1-20)	0.00281708	0.00184781
476	15.211	11.1717	H3.3T32p	H3.3(27-45)	0.00274884	0.00201888
36	14.3776	14.3776	H3.1S10p	H3.1(1-20)	0.00259824	0.00259824
254	13.5443	13.5443	H3.1K56ac	H3.1(52-61)	0.00244764	0.00244764
3	11.4219	8.87979	H3.1K9ac	H3.1(1-20)	0.0020641	0.0016047
226	10.3776	10.3776	H3.3K27me2S28p	H3.3(15-34)	0.00187538	0.00187538
20	8.21095	8.21095	H3.1K4me3K14ac	H3.1(1-20)	0.00148384	0.00148384
14	8.21095	8.21095	H3.1K9acK14acK18ac	H3.1(1-20)	0.00148384	0.00148384
255	7.4219	4.72234	H3.1K56me3	H3.1(52-61)	0.00134124	0.000853395
411	7.37762	7.37762	H2BK20ac	H2B(1-24)	0.00133324	0.00133324
69	7.04428	7.04428	H4K16ac	H4(1-23)	0.001273	0.001273
88	6.37762	6.37762	H4K12acK16ac	H4(11-27)	0.00115253	0.00115253
413	6.21095	6.21095	yH2A(112-129)	yeast(S.c.)H2A(112-129)	0.00112241	0.00112241
211	6.21095	6.21095	H3.3(75-94)	H3.3(75-94)	0.00112241	0.00112241
209	5.54428	5.54428	H3.3(15-34)	H3.3(15-34)	0.00100193	0.00100193
164	5.54428	5.54428	H3.1K4me2T6p	H3.1(1-20)	0.00100193	0.00100193
316	4.87762	4.87762	HAtag	HAtag	0.000881455	0.000881455
85	4.87762	4.87762	H4K12acK16acK20me3	H4(11-27)	0.000881455	0.000881455
125	4.37762	4.37762	H3.1T3p	H3.1(1-20)	0.000791098	0.000791098
63	4.04428	4.04428	H3.1Cit2K4me2	H3.1(1-20)	0.00073086	0.00073086
144	3.54428	3.54428	H3.1K9acS10p	H3.1(1-20)	0.000640503	0.000640503
309	2.87762	2.87762	H2AK5acK9acK13acK15ac(noN-ac)	H2A(1-17)	0.000520027	0.000520027
208	2.71095	2.71095	H3.1(105-124)	H3.1(105-124)	0.000489907	0.000489907
400	1.21095	1.21095	H2B(1-24)	H2B(1-24)	0.000218836	0.000218836
27	0.710952	0.710952	H3.1T3pK4me3	H3.1(1-20)	0.000128479	0.000128479
408	0.210952	0.210952	H2BK12ac	H2B(1-24)	3.81219e-05	3.81219e-05
45	0.0442849	0.0442849	H3.1K4me1K9acK18ac	H3.1(1-20)	8.0029e-06	8.0029e-06
8000	0	0	KOPL-umod	KOPL	0	0
2694	0	0	H2A.Z.2K4acK7acK11ac	H2A.Z.2(1-19)	0	0
2551	0	0	H3.1.1(15-34)	H3.1(15-34)	0	0
2550	0	0	H3.1K27ac	H3.1(15-34)	0	0
1007	0	0	p53T377pK382me2	p53(366-390)	0	0
790	0	0	H3.3S31pK36me3	H3.3(27-46)	0	0
662	0	0	H3.1K4me3	H3.1(1-7)	0	0
661	0	0	H3.1K4me3	H3.1(1-11)	0	0
412	0	0	H2BK12acK15acK16acK20ac	H2B(1-24)	0	0
402	0	0	H2BK5me2	H2B(1-24)	0	0
401	0	0	H2BK5me3	H2B(1-24)	0	0
323	0	0	H2A.Z.1K4acK7acK11acN-ac	H2A.Z.1(1-19)	0	0
322	0	0	H2A.Z.1K4acK7acK11ac	H2A.Z.1(1-19)	0	0
321	0	0	H2A.Z.1(1-19)N-ac	H2A.Z.1(1-19)	0	0
320	0	0	H2A.Z.1 unmod (1-19)	H2A.Z.1(1-19)	0	0
318	0	0	Myc	Myc	0	0
312	0	0	H2A.XS139p	H2A.X(132-142)	0	0
311	0	0	H2A.X(132-142)	H2A.X(132-142)	0	0
310	0	0	H2AS1pK5acK9acK13acK15ac(noN-ac)	H2A(1-17)	0	0
308	0	0	H2AS1pK5acK9acK13acK15ac	H2A(1-17)	0	0
306	0	0	H2ACit3K5ac	H2A(1-17)	0	0
303	0	0	H2AS1pK5ac	H2A(1-17)	0	0
302	0	0	H2AK5ac	H2A(1-17)	0	0
301	0	0	H2AK5acK9acK13acK15ac	H2A(1-17)	0	0
253	0	0	H3.1.1(52-61)	H3.1(52-61)	0	0
243	0	0	H3.3S28p	H3.3(15-34)	0	0
242	0	0	H3.3K27acS28p	H3.3(15-34)	0	0
225	0	0	H3.3K27me3S28p	H3.3(15-34)	0	0
219	0	0	H3.3K23-Nle	H3.3(15-31)	0	0
218	0	0	H3.1K18-Nle	H3.1(11-26)	0	0
213	0	0	H3.1.1(120-135)	H3.1(120-135)	0	0
200	0	0	H3.3R26me2aK27me1	H3.3(15-34)	0	0
195	0	0	H3.3K27me3	H3.3(15-34)	0	0
170	0	0	H3.3K18acK23acK27acS28p	H3.3(15-34)	0	0
169	0	0	H3.3K18acK23acK27ac	H3.3(15-34)	0	0
166	0	0	H3.1K4me3T6pK9acK14acK18ac	H3.1(1-20)	0	0
165	0	0	H3.1T6pK9acK14acK18ac	H3.1(1-20)	0	0
162	0	0	H3.1T6p	H3.1(1-20)	0	0
157	0	0	H3.1R2me2sK4me3	H3.1(1-20)	0	0
148	0	0	H3.1K4me3K9acS10p	H3.1(1-20)	0	0
104	0	0	H3.1.1(74-84)	H3.1(74-84)	0	0
102	0	0	H3.1K79me2	H3.1(74-84)	0	0
101	0	0	H3.1K79me3	H3.1(74-84)	0	0
100	0	0	H3.1.1(74-84)N-ac	H3.1(74-84)	0	0
87	0	0	H4K12acK16acK20me1	H4(11-27)	0	0
81	0	0	H4R3me1K5acK8acK12acK16acK20ac	H4(1-23)	0	0
80	0	0	H4R3me2sK5acK8acK12acK16acK20ac	H4(1-23)	0	0
41	0	0	H3.1R2me2aK4me3K9acS10pK14acK18ac	H3.1(1-20)	0	0
40	0	0	H3.1R2me2aK4me3S10p	H3.1(1-20)	0	0
39	0	0	H3.1K4me3K9acS10pK14acK18ac	H3.1(1-20)	0	0
37	0	0	H3.1K4acK9acS10pK14acK18ac	H3.1(1-20)	0	0
28	0	0	H3.1R2me2aT3pK4me3K9acK14acK18ac	H3.1(1-20)	0	0
17	0	0	H3.1K4acK9acK14acK18ac	H3.1(1-20)	0	0
16	0	0	H3.1K4acK9acK18ac	H3.1(1-20)	0	0
15	0	0	H3.1K4acK14acK18ac	H3.1(1-20)	0	0
13	0	0	H3.1K4acK18ac	H3.1(1-20)	0	0

## Sheet: CDYL1B chromo (1 uM)
Peptide_ID	Signal	Std_Err	Modifications	Context	Norm_Signal	Norm_Std_Err
129	5462.79	241.023	H3.1K9me2K27me2	H3.1(6-30)	1	0.044121
114	4681.29	456.808	H3.1K9me3	H3.1(1-43)	0.856941	0.0836218
237	4676.62	151.617	H3.1K9me2	H3.1(1-32)	0.856087	0.0277545
238	4419.62	102.294	H3.1K9me2K27me1	H3.1(1-32)	0.809041	0.0187255
178	4132.95	88.9709	H3.1R8me1K9me3	H3.1(1-20)	0.756565	0.0162867
42	3961.79	470.472	H3.1K9me3	H3.1(1-20)	0.725232	0.0861231
89	3864.29	356.55	H3.1K4me3R8me2sK9me3	H3.1(1-20)	0.707384	0.0652688
132	3770.79	114.157	H3.1K4me3K9me3	H3.1(1-20)	0.690268	0.0208972
180	3414.95	201.247	H3.1R8me2aK9me3	H3.1(1-20)	0.62513	0.0368397
96	3412.45	308.902	H3.1K4me3R8me2aK9me3	H3.1(1-20)	0.624673	0.0565466
181	3375.62	85.3892	H3.1R8me2aK9me2	H3.1(1-20)	0.61793	0.0156311
229	3253.12	221.77	H3.1K4acK9me3	H3.1(1-20)	0.595506	0.0405966
43	3046.79	397.941	H3.1K4acK9me3K14acK18ac	H3.1(1-20)	0.557735	0.0728458
183	3011.95	110.201	H3.1R8me2sK9me3	H3.1(1-20)	0.551358	0.020173
172	2966.95	202.86	H3.1R2me2aK9me2	H3.1(1-20)	0.543121	0.0371349
184	2767.29	145.52	H3.1R8me2sK9me2	H3.1(1-20)	0.50657	0.0266384
1116	2603.79	273.699	LIG1K126me2	LIG1(118-130)	0.476641	0.0501024
133	2536.12	164.697	H3.1K9me2	H3.1(1-20)	0.464254	0.0301489
92	2512.45	91.5393	H3.1K9me2K14ac	H3.1(1-20)	0.459921	0.0167569
179	2476.62	170.667	H3.1R8me1K9me2	H3.1(1-20)	0.453362	0.0312418
376	2272.12	330.829	H4K5me1K8me1K12me1	H4(1-23)	0.415927	0.0605606
260	2027.12	162.269	H3.1K4me1K9me2	H3.1(1-15)	0.371078	0.0297044
264	2008.79	288.904	H3.1K4me3K9me2	H3.1(1-15)	0.367722	0.0528859
258	1816.12	163.686	H3.1K9me2	H3.1(1-15)	0.332453	0.0299639
853	1628.79	101.493	H3.1K23me3	H3.1(15-34)	0.29816	0.0185791
134	1611.62	276.053	H3.1K9me1	H3.1(1-20)	0.295018	0.0505333
185	1607.79	193.264	H3.1R8me2sK9me1	H3.1(1-20)	0.294316	0.0353783
259	1604.95	112.165	H3.1K4me2K9me2	H3.1(1-15)	0.293797	0.0205325
186	1575.12	157.85	H3.1K4acK9me2K14acK18ac	H3.1(1-20)	0.288336	0.0288954
182	1555.62	399.278	H3.1R8me2aK9me1	H3.1(1-20)	0.284767	0.0730905
195	1468.95	129.362	H3.3K27me3	H3.3(15-34)	0.268902	0.0236806
198	1445.62	94.074	H3.3R26me2aK27me3	H3.3(15-34)	0.26463	0.0172209
5007	1383.29	193.724	LIG1K126me3	LIG1(118-130)	0.25322	0.0354625
374	1358.79	282.372	H4K5acK8me1K12ac	H4(1-23)	0.248735	0.0516901
265	1323.45	47.2685	H3.1K4AK9me2	H3.1(1-15)	0.242267	0.00865282
196	1192.95	97.7058	H3.3K27me2	H3.3(15-34)	0.218378	0.0178857
73	1155.62	131.214	H4R3me2a	H4(1-23)	0.211544	0.0240196
70	1117.29	121.36	H4K5acK12ac	H4(1-23)	0.204527	0.0222158
375	1116.62	184.018	H4K5me1K8acK12me1	H4(1-23)	0.204405	0.0336858
75	959.286	22.1637	H4R3me1	H4(1-23)	0.175604	0.00405721
74	948.452	69.5632	H4R3me2s	H4(1-23)	0.173621	0.012734
76	937.452	74.3351	H4S1pR3me2a	H4(1-23)	0.171607	0.0136076
352	908.619	39.1967	H4K20ac	H4(1-23)	0.166329	0.00717523
350	881.452	116.374	H4R3me2aK5ac	H4(1-23)	0.161356	0.0213031
58	820.932	204.521	H4(1-23)	H4(1-23)	0.150277	0.0374389
393	815.452	79.813	H4K20me3	H4(1-23)	0.149274	0.0146103
95	808.952	192.891	H3.3K18me3K36me3	H3.3(15-43)	0.148084	0.0353099
67	785.619	74.5143	H4K8ac	H4(1-23)	0.143813	0.0136404
357	766.786	293.326	H4S1p	H4(1-23)	0.140365	0.0536953
159	758.786	58.98	H3.1R17me2a	H3.1(1-25)	0.138901	0.0107967
372	751.286	41.0734	H4K8me1	H4(1-23)	0.137528	0.00751877
69	747.952	129.776	H4K16ac	H4(1-23)	0.136918	0.0237564
77	741.786	179.631	H4S1pR3me2s	H4(1-23)	0.135789	0.0328827
364	734.619	54.9368	H4K12acK16ac	H4(1-23)	0.134477	0.0100566
366	727.619	83.7006	H4K16acK20ac	H4(1-23)	0.133196	0.015322
371	725.786	228.967	H4K5me1	H4(1-23)	0.13286	0.0419139
1008	711.619	146.232	p53K370me3	p53(366-390)	0.130267	0.0267688
361	710.119	67.1749	H4K5acK20ac	H4(1-23)	0.129992	0.0122968
78	668.952	112.709	H4S1pR3me1	H4(1-23)	0.122456	0.0206321
365	666.952	233.446	H4K12acK20ac	H4(1-23)	0.12209	0.042734
363	664.786	78.62	H4K8acK20ac	H4(1-23)	0.121694	0.0143919
66	662.119	48.8869	H4K5ac	H4(1-23)	0.121205	0.00894909
68	654.786	114.796	H4K12ac	H4(1-23)	0.119863	0.0210142
187	646.119	153.417	H3.1K4acK9me1K14acK18ac	H3.1(1-20)	0.118276	0.028084
145	641.619	139.363	H3.1K9me3S10p	H3.1(1-20)	0.117453	0.0255114
161	629.119	40.2003	H3.1.1(1-25)	H3.1(1-25)	0.115164	0.00735894
360	628.119	118.444	H4K5acK16ac	H4(1-23)	0.114981	0.0216819
5005	619.786	37.7206	LIG1K126me1	LIG1(118-130)	0.113456	0.00690501
72	617.119	158.019	H4K5acK8acK12ac	H4(1-23)	0.112968	0.0289264
5006	600.619	127.865	LIG1K126me2	LIG1(118-130)	0.109947	0.0234066
177	583.286	166.126	H3.1.1(1-43)	H3.1(1-43)	0.106774	0.0304104
59	575.119	61.5299	H4K5acK8acK12acK16ac	H4(1-23)	0.105279	0.0112635
334	565.952	49.9095	H3.1K36me3	H3.1(21-44)	0.103601	0.00913628
333	557.119	100.349	H3.1K36me2	H3.1(21-44)	0.101984	0.0183696
409	547.099	239.163	H2BK15ac	H2B(1-24)	0.10015	0.0437804
60	540.452	82.6719	H3.1R2me2aK4me2	H3.1(1-20)	0.0989334	0.0151337
373	535.952	83.1141	H4K12me1	H4(1-23)	0.0981097	0.0152146
362	533.119	108.132	H4K8acK12ac	H4(1-23)	0.097591	0.0197942
150	527.119	89.582	H3.1R17me2s	H3.1(1-22)	0.0964927	0.0163986
338	523.286	57.5131	H3.1K27acK36me3	H3.1(21-44)	0.095791	0.0105282
1009	515.786	20.7069	p53K382me3	p53(366-390)	0.094418	0.00379055
71	512.786	119.951	H4K8acK16ac	H4(1-23)	0.0938689	0.0219578
151	512.452	116.05	H3.1R17me1	H3.1(1-22)	0.0938079	0.0212437
137	506.786	51.6525	H3.1K18me3	H3.1(1-20)	0.0927705	0.00945534
91	502.119	135.993	H3.3K18me3	H3.3(15-43)	0.0919163	0.0248945
245	499.619	39.7633	H3.1.1(1-32)	H3.1(1-32)	0.0914586	0.00727893
24	493.452	79.2051	H3.1K4me3K14acK18ac	H3.1(1-20)	0.0903298	0.014499
1	492.452	121.37	H3.1(1-20)	H3.1(1-20)	0.0901467	0.0222176
176	485.599	174.124	H3.1K36me3	H3.1(1-43)	0.0888922	0.0318746
381	479.452	168.158	H4K5me1K8acK12acK16ac	H4(1-23)	0.087767	0.0307825
383	476.619	106.679	H4K5acK8acK12me1K16ac	H4(1-23)	0.0872483	0.0195282
304	456.746	200.653	H2AR3me2aK5ac	H2A(1-17)	0.0836104	0.0367309
370	453.619	83.2157	H4K12acK5QK8QK16QK20Q	H4(1-23)	0.083038	0.0152332
382	450.786	99.2544	H4K5acK8me1K12acK16ac	H4(1-23)	0.0825194	0.0181692
7	441.952	72.4929	H3.1K4acK9ac	H3.1(1-20)	0.0809023	0.0132703
395	440.536	80.309	H4K5butK8butK12but	H4(1-23)	0.080643	0.0147011
246	430.619	141.573	H3.1.1(1-20)N-ac	H3.1(1-20)	0.0788277	0.0259159
149	420.119	70.914	H3.1R17me2a	H3.1(1-22)	0.0769056	0.0129813
379	415.286	60.824	H4K5acK12acK16ac	H4(1-23)	0.0760208	0.0111342
1002	408.452	157.116	p53K372me2-ERR	p53(366-390)	0.0747699	0.0287611
30	405.786	69.1596	H3.1R2me2aK4me3	H3.1(1-20)	0.0742818	0.0126601
215	398.932	160.455	H3.1K23me1	H3.1(15-34)	0.0730273	0.0293724
8360	395.452	89.4851	KOPL-me3	KOPL	0.0723902	0.0163809
2445	386.452	98.9736	H3.1K14ac	H3.1(1-32)	0.0707427	0.0181178
82	379.119	119.93	H4K20me3	H4(11-27)	0.0694003	0.0219539
61	379.119	64.8876	H3.1R2me2sK4me2	H3.1(1-20)	0.0694003	0.0118781
99	378.786	131.552	H4(11-27)	H4(11-27)	0.0693393	0.0240815
400	377.119	57.9971	H2B(1-24)	H2B(1-24)	0.0690342	0.0106168
34	375.932	115.838	H3.1K4me1	H3.1(1-20)	0.068817	0.021205
380	375.452	56.3901	H4K5acK8acK16ac	H4(1-23)	0.0687291	0.0103226
18	374.452	75.5984	H3.1K4me3	H3.1(1-20)	0.068546	0.0138388
394	369.692	68.8393	H4K5proK8proK12pro	H4(1-23)	0.0676747	0.0126015
146	366.119	217.703	H3.1K9me2S10p	H3.1(1-20)	0.0670205	0.039852
158	361.099	124.37	H3.1K18ac	H3.1(1-25)	0.0661016	0.0227667
220	360.119	48.086	H3.1T6pK9me3	H3.1(1-20)	0.0659222	0.00880248
11	360.119	64.0036	H3.1K14acK18ac	H3.1(1-20)	0.0659222	0.0117163
84	358.786	60.2924	H4K20me1	H4(11-27)	0.0656781	0.0110369
135	349.432	121.832	H3.1K4me1K18ac	H3.1(1-20)	0.063966	0.0223022
1001	344.766	136.988	p53K370me2	p53(366-390)	0.0631117	0.0250767
378	339.286	96.4097	H4K8acK12acK16ac	H4(1-23)	0.0621085	0.0176484
1000	336.452	100.582	p53	p53(366-390)	0.0615899	0.0184122
155	336.059	150.741	H3.1K14me2	H3.1(1-20)	0.061518	0.0275942
174	334.766	108.959	H3.1R2me2sK4me3K9acK14acK18ac	H3.1(1-20)	0.0612811	0.0199456
10	333.786	47.4374	H3.1K18ac	H3.1(1-20)	0.0611017	0.00868375
8240	330.952	40.6263	KOPL-me2	KOPL	0.060583	0.00743692
789	326.099	84.8181	H3.3K36me3	H3.3(27-46)	0.0596946	0.0155265
335	323.452	35.7143	H3.1K36ac	H3.1(21-44)	0.0592101	0.00653774
4	323.286	85.6942	H3.1K4ac	H3.1(1-20)	0.0591796	0.0156869
160	320.286	55.2083	H3.1R17me2aK18ac	H3.1(1-25)	0.0586304	0.0101063
141	318.286	46.6672	H3.1R8me2a	H3.1(1-20)	0.0582643	0.00854275
21	312.619	99.3032	H3.1K4me3K18ac	H3.1(1-20)	0.057227	0.0181781
142	307.619	114.693	H3.1R8me2s	H3.1(1-20)	0.0563117	0.0209954
23	307.579	124.651	H3.1K4me3K9acK18ac	H3.1(1-20)	0.0563045	0.0228183
90	302.893	137.491	H3.3(15-41)	H3.3(15-43)	0.0554466	0.0251687
2447	301.952	96.447	H3.1K23ac	H3.1(1-32)	0.0552744	0.0176553
2446	293.786	58.7007	H3.1K18ac	H3.1(1-32)	0.0537794	0.0107456
1003	289.432	113.661	p53K382me2	p53(366-390)	0.0529826	0.0208065
32	288.746	123.92	H3.1K4me2	H3.1(1-20)	0.0528569	0.0226844
63	285.079	115.965	H3.1Cit2K4me2	H3.1(1-20)	0.0521857	0.0212283
126	278.119	41.3868	H3.3K36me1	H3.3(27-45)	0.0509115	0.00757613
138	276.786	29.3015	H3.1K18me2	H3.1(1-20)	0.0506675	0.00536384
20	272.266	97.3755	H3.1K4me3K14ac	H3.1(1-20)	0.0498401	0.0178252
200	270.893	128.332	H3.3R26me2aK27me1	H3.3(15-34)	0.0495888	0.0234921
3	263.599	100.099	H3.1K9ac	H3.1(1-20)	0.0482536	0.0183238
625	256.599	76.2427	H2A.X(1-17)	H2A.X(1-17)	0.0469722	0.0139567
12	255.952	94.612	H3.1K9acK18ac	H3.1(1-20)	0.0468538	0.0173194
332	254.452	31.4035	H3.1K36me1	H3.1(21-44)	0.0465792	0.00574862
62	253.432	99.1853	H3.1R2me1K4me2	H3.1(1-20)	0.0463925	0.0181565
83	245.913	100.411	H4K20me2	H4(11-27)	0.045016	0.0183809
136	241.579	77.8465	H3.1T11p	H3.1(1-20)	0.0442227	0.0142503
197	241.393	108.593	H3.3K27me1	H3.3(15-34)	0.0441886	0.0198787
93	239.452	46.8015	H3.3K36me3	H3.3(15-43)	0.0438333	0.00856733
300	230.726	105.067	H2A(1-17)	H2A(1-17)	0.042236	0.0192332
8120	224.432	88.2286	KOPL-me1	KOPL	0.0410839	0.0161508
25	223.952	38.24	H3.1K4me3K9acK14acK18ac	H3.1(1-20)	0.040996	0.00700008
5	219.226	100.207	H3.1K4acK14ac	H3.1(1-20)	0.0401308	0.0183436
226	218.059	97.9941	H3.3K27me2S28p	H3.3(15-34)	0.0399173	0.0179385
156	215.786	71.0177	H3.1K14me3	H3.1(1-20)	0.039501	0.0130003
57	213.393	102.044	H3.1T3p	H3.1(1-20)	0.039063	0.0186799
401	211.393	94.6453	H2BK5me3	H2B(1-24)	0.0386969	0.0173255
6	205.266	76.3718	H3.1K9acK14ac	H3.1(1-20)	0.0375753	0.0139804
413	192.726	87.5258	yH2A(112-129)	yeast(S.c.)H2A(112-129)	0.0352798	0.0160222
157	190.579	65.2835	H3.1R2me2sK4me3	H3.1(1-20)	0.0348868	0.0119506
51	190.079	88.2017	H3.1R2me1K4me3	H3.1(1-20)	0.0347953	0.0161459
165	183.559	83.6736	H3.1T6pK9acK14acK18ac	H3.1(1-20)	0.0336018	0.015317
217	182.766	58.4588	H3.1K14-Nle	H3.1(1-20)	0.0334565	0.0107013
166	179.619	22.5902	H3.1K4me3T6pK9acK14acK18ac	H3.1(1-20)	0.0328805	0.00413529
13	178.286	55.4764	H3.1K4acK18ac	H3.1(1-20)	0.0326364	0.0101553
359	176.226	93.2067	H4K5acK8ac	H4(1-23)	0.0322594	0.0170621
65	175.619	59.0614	H3.1K4N3	H3.1(1-20)	0.0321482	0.0108116
80	174.393	78.2683	H4R3me2sK5acK8acK12acK16acK20ac	H4(1-23)	0.0319238	0.0143275
307	171.393	79.0037	H2AS1pCit3K5ac	H2A(1-17)	0.0313746	0.0144622
241	167.059	86.6016	H3.3K27ac	H3.3(15-34)	0.0305814	0.015853
216	166.286	30.9283	H3.1K9-Nle	H3.1(1-20)	0.0304397	0.00566164
411	165.952	19.7474	H2BK20ac	H2B(1-24)	0.0303787	0.0036149
337	161.079	66.1575	H3.1K27acK36me2	H3.1(21-44)	0.0294866	0.0121106
221	161.059	79.2521	H3.1T6pR8me2aK9me3	H3.1(1-20)	0.029483	0.0145076
140	160.893	85.9767	H3.1R8me1	H3.1(1-20)	0.0294525	0.0157386
47	160.393	72.291	H3.1R2me2a	H3.1(1-20)	0.029361	0.0132334
38	158.913	65.0057	H3.1K4me3S10p	H3.1(1-20)	0.02909	0.0118997
475	150.569	56.5432	H3.3K36meT32p	H3.3(27-45)	0.0275627	0.0103506
36	143.932	55.9217	H3.1S10p	H3.1(1-20)	0.0263478	0.0102368
255	142.266	58.738	H3.1K56me3	H3.1(52-61)	0.0260427	0.0107524
203	139.952	27.6748	H3.1.1(30-49)	H3.1(30-49)	0.0256192	0.00506606
315	139.226	66.1297	flag	FLAG	0.0254863	0.0121055
2695	139.079	61.4628	H2A.Z.1K4RK7RK11R	H2A.Z.1(1-19)	0.0254594	0.0112512
1117	135.932	42.5226	LIG1	LIG1(118-130)	0.0248833	0.00778405
403	134.286	33.5792	H2BK5me1	H2B(1-24)	0.0245819	0.0061469
15	133.226	67.4793	H3.1K4acK14acK18ac	H3.1(1-20)	0.0243879	0.0123526
414	132.726	62.2591	yH2AS121p	yeast(S.c.)H2A(112-129)	0.0242964	0.011397
1007	129.619	31.5761	p53T377pK382me2	p53(366-390)	0.0237276	0.00578022
86	129.059	70.0238	H4K12acK16acK20me2	H4(11-27)	0.0236252	0.0128183
410	124.119	29.8719	H2BK16ac	H2B(1-24)	0.0227208	0.00546826
164	121.726	61.6052	H3.1K4me2T6p	H3.1(1-20)	0.0222828	0.0112773
53	118.266	49.4823	H3.1Cit2	H3.1(1-20)	0.0216493	0.00905807
17	115.726	68.3169	H3.1K4acK9acK14acK18ac	H3.1(1-20)	0.0211844	0.0125059
402	115.413	57.1845	H2BK5me2	H2B(1-24)	0.0211271	0.010468
26	113.393	55.9518	H3.1T3pK4me3K9acK14acK18ac	H3.1(1-20)	0.0207573	0.0102424
139	113.079	46.8735	H3.1K18me1	H3.1(1-20)	0.0206999	0.00858051
35	112.393	51.3769	H3.1K4me1K9acK14acK18ac	H3.1(1-20)	0.0205743	0.00940488
8000	110.726	57.3685	KOPL-umod	KOPL	0.0202692	0.0105017
305	110.559	94.2175	H2AS1pR3me2aK5ac	H2A(1-17)	0.0202387	0.0172472
336	109.913	39.3646	H3.1K27acK36me1	H3.1(21-44)	0.0201202	0.00720595
1005	109.766	26.897	p53K382me2K386ac	p53(366-390)	0.0200934	0.00492367
148	106.893	71.2435	H3.1K4me3K9acS10p	H3.1(1-20)	0.0195674	0.0130416
22	106.266	39.6056	H3.1K4me3K9acK14ac	H3.1(1-20)	0.0194527	0.00725007
19	105.099	47.4577	H3.1K4me3K9ac	H3.1(1-20)	0.0192391	0.00868745
353	103.932	24.3581	H4S1pK5acK8acK12acK16ac	H4(1-23)	0.0190255	0.00445892
125	102.579	44.2667	H3.1T3p	H3.1(1-20)	0.0187778	0.00810332
5004	100.913	38.7	LIG1	LIG1(118-130)	0.0184727	0.0070843
331	99.7657	29.7641	H3.1.1(21-44)	H3.1(21-44)	0.0182628	0.00544852
52	98.9126	41.0665	H3.1R2me1K4me3K9acK14acK18ac	H3.1(1-20)	0.0181066	0.00751751
408	97.0792	39.614	H2BK12ac	H2B(1-24)	0.017771	0.00725162
661	96.8928	45.992	H3.1K4me3	H3.1(1-11)	0.0177369	0.00841915
163	96.3928	45.3248	H3.1K4me3T6p	H3.1(1-20)	0.0176453	0.00829701
662	95.2261	44.1862	H3.1K4me3	H3.1(1-7)	0.0174318	0.00808859
29	92.2261	43.33	H3.1R2me2aT3pK4me3	H3.1(1-20)	0.0168826	0.00793184
79	87.8928	40.2995	H4R3me2aK5acK8acK12acK16acK20ac	H4(1-23)	0.0160894	0.0073771
2	87.0792	50.1595	H3.1K14ac	H3.1(1-20)	0.0159404	0.00918204
144	84.599	30.7948	H3.1K9acS10p	H3.1(1-20)	0.0154864	0.0056372
210	82.2459	33.0101	H3.3(30-49)	H3.3(30-49)	0.0150557	0.00604271
2550	81.3928	41.968	H3.1K27ac	H3.1(15-34)	0.0148995	0.00768252
50	80.2459	47.9329	H3.1R2me2aK4me3K9acK14acK18ac	H3.1(1-20)	0.0146896	0.00877445
302	79.8729	53.8729	H2AK5ac	H2A(1-17)	0.0146213	0.0098618
85	78.3928	39.7682	H4K12acK16acK20me3	H4(11-27)	0.0143503	0.00727983
209	76.7261	36.4875	H3.3(15-34)	H3.3(15-34)	0.0140452	0.00667928
323	70.599	18.9774	H2A.Z.1K4acK7acK11acN-ac	H2A.Z.1(1-19)	0.0129236	0.00347394
33	69.2261	32.5137	H3.1K4me2K9acK14acK18ac	H3.1(1-20)	0.0126723	0.00595185
322	63.7063	46.7725	H2A.Z.1K4acK7acK11ac	H2A.Z.1(1-19)	0.0116619	0.00856202
213	63.5594	29.5369	H3.1.1(120-135)	H3.1(120-135)	0.011635	0.00540692
104	63.3928	28.6499	H3.1.1(74-84)	H3.1(74-84)	0.0116045	0.00524456
54	62.5792	25.4933	H3.1Cit2K4me3	H3.1(1-20)	0.0114556	0.00466672
169	60.7459	29.6053	H3.3K18acK23acK27ac	H3.3(15-34)	0.0111199	0.00541945
208	58.2261	30.9851	H3.1(105-124)	H3.1(105-124)	0.0106587	0.00567204
48	54.8928	29.07	H3.1R2me2aK4acK9acK14acK18ac	H3.1(1-20)	0.0100485	0.00532146
170	54.5792	28.9962	H3.3K18acK23acK27acS28p	H3.3(15-34)	0.0099911	0.00530796
1004	54.099	20.2722	p53K381acK382me2	p53(366-390)	0.0099032	0.00371096
40	53.6865	53.6865	H3.1R2me2aK4me3S10p	H3.1(1-20)	0.00982767	0.00982767
790	51.7459	24.8287	H3.3S31pK36me3	H3.3(27-46)	0.00947244	0.00454506
45	50.7261	23.7343	H3.1K4me1K9acK18ac	H3.1(1-20)	0.00928576	0.00434472
8	48.9324	14.6725	H3.1K4acK9acK14ac	H3.1(1-20)	0.0089574	0.0026859
316	47.5594	34.9921	HAtag	HAtag	0.00870608	0.00640554
218	42.4126	25.3755	H3.1K18-Nle	H3.1(11-26)	0.00776391	0.00464516
320	41.8928	36.9823	H2A.Z.1 unmod (1-19)	H2A.Z.1(1-19)	0.00766875	0.00676986
306	38.7063	24.7454	H2ACit3K5ac	H2A(1-17)	0.00708545	0.00452982
81	35.7063	23.7916	H4R3me1K5acK8acK12acK16acK20ac	H4(1-23)	0.00653628	0.00435522
162	35.3531	35.3531	H3.1T6p	H3.1(1-20)	0.00647163	0.00647163
87	32.5396	21.0701	H4K12acK16acK20me1	H4(11-27)	0.0059566	0.00385702
476	31.9464	19.1203	H3.3T32p	H3.3(27-45)	0.005848	0.0035001
312	31.8531	31.8531	H2A.XS139p	H2A.X(132-142)	0.00583093	0.00583093
2694	31.7063	20.2908	H2A.Z.2K4acK7acK11ac	H2A.Z.2(1-19)	0.00580405	0.00371436
37	31.5396	25.3361	H3.1K4acK9acS10pK14acK18ac	H3.1(1-20)	0.00577354	0.00463794
55	28.5198	28.5198	H3.1Cit2K4me3K9acK14acK18ac	H3.1(1-20)	0.00522074	0.00522074
147	26.7063	18.0819	H3.1K9me1S10p	H3.1(1-20)	0.00488877	0.00331002
254	25.5198	25.5198	H3.1K56ac	H3.1(52-61)	0.00467157	0.00467157
626	19.7261	12.5424	H2A.XK5ac	H2A.X(1-17)	0.00361099	0.00229598
224	19.3531	19.3531	H3.3R26me2a	H3.3(15-34)	0.00354272	0.00354272
27	18.0396	16.6565	H3.1T3pK4me3	H3.1(1-20)	0.00330227	0.00304908
202	13.5396	13.1204	H3.1.1(15-34)	H3.1(15-34)	0.00247852	0.00240178
88	13.1865	13.1865	H4K12acK16ac	H4(11-27)	0.00241387	0.00241387
14	12.1865	12.1865	H3.1K9acK14acK18ac	H3.1(1-20)	0.00223082	0.00223082
211	11.6865	11.6865	H3.3(75-94)	H3.3(75-94)	0.00213929	0.00213929
253	11.5198	11.5198	H3.1.1(52-61)	H3.1(52-61)	0.00210878	0.00210878
321	10.7261	8.30855	H2A.Z.1(1-19)N-ac	H2A.Z.1(1-19)	0.00196348	0.00152094
56	10.0396	6.43306	H3.1Cit2K4acK9acK14acK18ac	H3.1(1-20)	0.00183782	0.00117761
103	5.85314	5.85314	H3.1K79me1	H3.1(74-84)	0.00107146	0.00107146
225	3.70628	2.95995	H3.3K27me3S28p	H3.3(15-34)	0.00067846	0.000541838
308	3.35314	3.35314	H2AS1pK5acK9acK13acK15ac	H2A(1-17)	0.000613815	0.000613815
167	1.35314	1.35314	H3.1K4me2T6pK9acK14acK18ac	H3.1(1-20)	0.000247702	0.000247702
311	1.01981	1.01981	H2A.X(132-142)	H2A.X(132-142)	0.000186683	0.000186683
587	0.686475	0.686475	H2A(10-25)	H2A(10-25)	0.000125664	0.000125664
310	0.019808	0.019808	H2AS1pK5acK9acK13acK15ac(noN-ac)	H2A(1-17)	3.62599e-06	3.62599e-06
2551	0	0	H3.1.1(15-34)	H3.1(15-34)	0	0
412	0	0	H2BK12acK15acK16acK20ac	H2B(1-24)	0	0
318	0	0	Myc	Myc	0	0
309	0	0	H2AK5acK9acK13acK15ac(noN-ac)	H2A(1-17)	0	0
303	0	0	H2AS1pK5ac	H2A(1-17)	0	0
301	0	0	H2AK5acK9acK13acK15ac	H2A(1-17)	0	0
243	0	0	H3.3S28p	H3.3(15-34)	0	0
242	0	0	H3.3K27acS28p	H3.3(15-34)	0	0
219	0	0	H3.3K23-Nle	H3.3(15-31)	0	0
171	0	0	H3.3K23ac	H3.3(15-34)	0	0
102	0	0	H3.1K79me2	H3.1(74-84)	0	0
101	0	0	H3.1K79me3	H3.1(74-84)	0	0
100	0	0	H3.1.1(74-84)N-ac	H3.1(74-84)	0	0
44	0	0	H3.1K4me2K9acK18ac	H3.1(1-20)	0	0
41	0	0	H3.1R2me2aK4me3K9acS10pK14acK18ac	H3.1(1-20)	0	0
39	0	0	H3.1K4me3K9acS10pK14acK18ac	H3.1(1-20)	0	0
28	0	0	H3.1R2me2aT3pK4me3K9acK14acK18ac	H3.1(1-20)	0	0
16	0	0	H3.1K4acK9acK18ac	H3.1(1-20)	0	0

## Sheet: CDYL2 chromo (1 uM)
Peptide_ID	Signal	Std_Err	Modifications	Context	Norm_Signal	Norm_Std_Err
129	3321.46	84.8951	H3.1K9me2K27me2	H3.1(6-30)	1	0.0255596
114	2904.29	81.31	H3.1K9me3	H3.1(1-43)	0.874403	0.0244802
376	2556.96	87.2446	H4K5me1K8me1K12me1	H4(1-23)	0.76983	0.0262669
237	1866.63	202.536	H3.1K9me2	H3.1(1-32)	0.56199	0.0609781
178	1828.63	109.352	H3.1R8me1K9me3	H3.1(1-20)	0.550549	0.032923
180	1580.29	134.75	H3.1R8me2aK9me3	H3.1(1-20)	0.475783	0.0405696
89	1546.29	156.85	H3.1K4me3R8me2sK9me3	H3.1(1-20)	0.465546	0.0472231
229	1512.29	84.7442	H3.1K4acK9me3	H3.1(1-20)	0.45531	0.0255141
238	1508.29	92.7505	H3.1K9me2K27me1	H3.1(1-32)	0.454106	0.0279246
96	1488.96	44.8445	H3.1K4me3R8me2aK9me3	H3.1(1-20)	0.448285	0.0135014
183	1441.79	83.1946	H3.1R8me2sK9me3	H3.1(1-20)	0.434084	0.0250476
132	1411.29	147.366	H3.1K4me3K9me3	H3.1(1-20)	0.424902	0.0443679
42	1321.29	111.883	H3.1K9me3	H3.1(1-20)	0.397805	0.033685
172	1080.13	46.7359	H3.1R2me2aK9me2	H3.1(1-20)	0.325197	0.0140709
43	1049.29	181.338	H3.1K4acK9me3K14acK18ac	H3.1(1-20)	0.315914	0.0545959
133	1001.96	36.5253	H3.1K9me2	H3.1(1-20)	0.301663	0.0109967
179	950.961	28.1418	H3.1R8me1K9me2	H3.1(1-20)	0.286308	0.00847272
260	821.961	110.704	H3.1K4me1K9me2	H3.1(1-15)	0.24747	0.03333
181	751.961	63.1265	H3.1R8me2aK9me2	H3.1(1-20)	0.226395	0.0190057
92	679.461	176.212	H3.1K9me2K14ac	H3.1(1-20)	0.204567	0.0530526
259	665.795	43.7287	H3.1K4me2K9me2	H3.1(1-15)	0.200452	0.0131655
258	603.795	60.872	H3.1K9me2	H3.1(1-15)	0.181786	0.0183269
264	599.461	26.8162	H3.1K4me3K9me2	H3.1(1-15)	0.180481	0.00807363
184	592.628	107.548	H3.1R8me2sK9me2	H3.1(1-20)	0.178424	0.0323796
198	575.295	78.6315	H3.3R26me2aK27me3	H3.3(15-34)	0.173205	0.0236738
195	541.295	44.3424	H3.3K27me3	H3.3(15-34)	0.162969	0.0133503
8360	445.128	131.291	KOPL-me3	KOPL	0.134016	0.0395281
185	438.461	102.767	H3.1R8me2sK9me1	H3.1(1-20)	0.132009	0.0309402
375	413.461	84.2349	H4K5me1K8acK12me1	H4(1-23)	0.124482	0.0253608
8240	412.461	149.907	KOPL-me2	KOPL	0.124181	0.0451328
5007	391.03	139.337	LIG1K126me3	LIG1(118-130)	0.117728	0.0419505
186	356.628	38.0118	H3.1K4acK9me2K14acK18ac	H3.1(1-20)	0.107371	0.0114443
1116	341.996	86.2393	LIG1K126me2	LIG1(118-130)	0.102965	0.0259643
853	318.795	87.4189	H3.1K23me3	H3.1(15-34)	0.0959802	0.0263194
265	317.628	70.2583	H3.1K4AK9me2	H3.1(1-15)	0.095629	0.0211528
196	297.295	16.093	H3.3K27me2	H3.3(15-34)	0.0895072	0.00484514
1007	292.564	142.479	p53T377pK382me2	p53(366-390)	0.0880829	0.0428964
409	280.996	116.545	H2BK15ac	H2B(1-24)	0.0846	0.0350884
8000	278.564	204.292	KOPL-umod	KOPL	0.0838679	0.0615065
2694	274.731	124.964	H2A.Z.2K4acK7acK11ac	H2A.Z.2(1-19)	0.0827138	0.0376232
1	273.496	125.926	H3.1(1-20)	H3.1(1-20)	0.0823419	0.0379128
366	264.196	95.0109	H4K16acK20ac	H4(1-23)	0.0795422	0.0286052
134	258.329	75.1158	H3.1K9me1	H3.1(1-20)	0.0777757	0.0226153
161	254.231	114.327	H3.1.1(1-25)	H3.1(1-25)	0.0765418	0.0344207
151	247.03	100.667	H3.1R17me1	H3.1(1-22)	0.0743738	0.030308
246	244.363	102.215	H3.1.1(1-20)N-ac	H3.1(1-20)	0.073571	0.0307742
95	232.397	105.469	H3.3K18me3K36me3	H3.3(15-43)	0.0699684	0.0317539
374	228.231	110.051	H4K5acK8me1K12ac	H4(1-23)	0.0687139	0.0331333
333	227.064	127.852	H3.1K36me2	H3.1(21-44)	0.0683627	0.0384926
4	225.397	104.787	H3.1K4ac	H3.1(1-20)	0.0678609	0.0315484
126	223.795	99.2834	H3.3K36me1	H3.3(27-45)	0.0673784	0.0298915
150	211.231	102.393	H3.1R17me2s	H3.1(1-22)	0.0635957	0.0308278
8120	209.397	102.896	KOPL-me1	KOPL	0.0630437	0.030979
372	207.128	54.8535	H4K8me1	H4(1-23)	0.0623605	0.0165149
332	206.961	28.9049	H3.1K36me1	H3.1(21-44)	0.0623103	0.00870247
77	197.03	80.2818	H4S1pR3me2s	H4(1-23)	0.0593202	0.0241706
155	196.231	89.8153	H3.1K14me2	H3.1(1-20)	0.0590796	0.0270409
91	195.295	49.7639	H3.3K18me3	H3.3(15-43)	0.0587978	0.0149825
400	191.397	114.906	H2B(1-24)	H2B(1-24)	0.0576244	0.0345951
373	184.795	32.2201	H4K12me1	H4(1-23)	0.0556366	0.00970057
51	183.961	52.8895	H3.1R2me1K4me3	H3.1(1-20)	0.0553857	0.0159235
381	183.897	83.456	H4K5me1K8acK12acK16ac	H4(1-23)	0.0553664	0.0251263
316	177.064	81.0166	HAtag	HAtag	0.0533091	0.0243919
54	176.863	76.4227	H3.1Cit2K4me3	H3.1(1-20)	0.0532486	0.0230087
243	176.731	79.1764	H3.3S28p	H3.3(15-34)	0.0532087	0.0238378
145	176.397	80.4753	H3.1K9me3S10p	H3.1(1-20)	0.0531083	0.0242289
411	172.564	96.8784	H2BK20ac	H2B(1-24)	0.0519542	0.0291674
33	171.363	74.3717	H3.1K4me2K9acK14acK18ac	H3.1(1-20)	0.0515927	0.0223913
2445	166.628	48.5733	H3.1K14ac	H3.1(1-32)	0.0501671	0.0146241
23	162.696	73.3837	H3.1K4me3K9acK18ac	H3.1(1-20)	0.0489834	0.0220938
182	162.295	28.1801	H3.1R8me2aK9me1	H3.1(1-20)	0.0488624	0.00848424
1009	158.662	66.9486	p53K382me3	p53(366-390)	0.0477688	0.0201564
73	157.696	59.1893	H4R3me2a	H4(1-23)	0.047478	0.0178203
322	154.064	69.9826	H2A.Z.1K4acK7acK11ac	H2A.Z.1(1-19)	0.0463844	0.0210698
215	151.731	79.942	H3.1K23me1	H3.1(15-34)	0.0456819	0.0240683
208	148.397	67.3619	H3.1(105-124)	H3.1(105-124)	0.0446783	0.0202808
336	140.795	20.4581	H3.1K27acK36me1	H3.1(21-44)	0.0423894	0.00615936
159	138.064	62.1071	H3.1R17me2a	H3.1(1-25)	0.0415672	0.0186987
362	134.496	58.9972	H4K8acK12ac	H4(1-23)	0.0404929	0.0177624
67	133.996	42.1465	H4K8ac	H4(1-23)	0.0403423	0.0126891
45	133.731	77.5354	H3.1K4me1K9acK18ac	H3.1(1-20)	0.0402626	0.0233438
177	130.461	42.1787	H3.1.1(1-43)	H3.1(1-43)	0.0392783	0.0126988
165	129.897	64.777	H3.1T6pK9acK14acK18ac	H3.1(1-20)	0.0391085	0.0195026
125	129.128	52.8732	H3.1T3p	H3.1(1-20)	0.0388769	0.0159187
311	127.628	58.767	H2A.X(132-142)	H2A.X(132-142)	0.0384253	0.0176931
302	126.231	75.9196	H2AK5ac	H2A(1-17)	0.0380046	0.0228573
16	123.765	78.3916	H3.1K4acK9acK18ac	H3.1(1-20)	0.0372622	0.0236016
413	122.53	83.5868	yH2A(112-129)	yeast(S.c.)H2A(112-129)	0.0368903	0.0251657
1001	121.397	71.8057	p53K370me2	p53(366-390)	0.0365494	0.0216187
174	118.329	38.3905	H3.1R2me2sK4me3K9acK14acK18ac	H3.1(1-20)	0.0356255	0.0115583
187	117.662	35.193	H3.1K4acK9me1K14acK18ac	H3.1(1-20)	0.0354248	0.0105956
393	116.748	50.3871	H4K20me3	H4(1-23)	0.0351495	0.0151702
60	114.564	68.8704	H3.1R2me2aK4me2	H3.1(1-20)	0.034492	0.020735
476	113.63	40.6393	H3.3T32p	H3.3(27-45)	0.0342109	0.0122354
137	113.162	42.7367	H3.1K18me3	H3.1(1-20)	0.03407	0.0128668
331	112.363	61.2577	H3.1.1(21-44)	H3.1(21-44)	0.0338294	0.018443
40	111.897	51.8215	H3.1R2me2aK4me3S10p	H3.1(1-20)	0.0336892	0.015602
337	111.231	95.7779	H3.1K27acK36me2	H3.1(21-44)	0.0334885	0.0288361
365	109.897	60.7312	H4K12acK20ac	H4(1-23)	0.033087	0.0182845
359	108.329	51.4292	H4K5acK8ac	H4(1-23)	0.0326148	0.0154839
216	108.295	30.4727	H3.1K9-Nle	H3.1(1-20)	0.0326045	0.00917448
410	105.397	48.3686	H2BK16ac	H2B(1-24)	0.0317322	0.0145624
335	104.53	89.3371	H3.1K36ac	H3.1(21-44)	0.031471	0.0268969
164	102.731	68.3526	H3.1K4me2T6p	H3.1(1-20)	0.0309294	0.0205791
3	101.696	43.7757	H3.1K9ac	H3.1(1-20)	0.030618	0.0131796
318	101.564	60.2993	Myc	Myc	0.0305781	0.0181544
166	100.432	64.0048	H3.1K4me3T6pK9acK14acK18ac	H3.1(1-20)	0.0302372	0.0192701
74	97.9955	52.9605	H4R3me2s	H4(1-23)	0.0295037	0.015945
245	97.7947	21.1975	H3.1.1(1-32)	H3.1(1-32)	0.0294433	0.00638198
140	91.8973	41.8309	H3.1R8me1	H3.1(1-20)	0.0276677	0.0125941
307	91.064	47.1227	H2AS1pCit3K5ac	H2A(1-17)	0.0274168	0.0141874
72	89.8289	43.1552	H4K5acK8acK12ac	H4(1-23)	0.027045	0.0129928
86	87.7307	78.0941	H4K12acK16acK20me2	H4(11-27)	0.0264133	0.023512
25	87.0982	58.4334	H3.1K4me3K9acK14acK18ac	H3.1(1-20)	0.0262229	0.0175927
1002	86.628	29.5561	p53K372me2-ERR	p53(366-390)	0.0260813	0.00889851
36	85.0298	31.365	H3.1S10p	H3.1(1-20)	0.0256001	0.00944314
61	84.2947	15.5537	H3.1R2me2sK4me2	H3.1(1-20)	0.0253788	0.00468278
220	82.8631	57.5552	H3.1T6pK9me3	H3.1(1-20)	0.0249478	0.0173283
90	82.7307	41.3984	H3.3(15-41)	H3.3(15-43)	0.0249079	0.0124639
28	82.564	61.9122	H3.1R2me2aT3pK4me3K9acK14acK18ac	H3.1(1-20)	0.0248577	0.01864
20	81.8973	48.7063	H3.1K4me3K14ac	H3.1(1-20)	0.024657	0.0146641
661	80.8631	29.7027	H3.1K4me3	H3.1(1-11)	0.0243456	0.00894266
53	80.8289	25.1123	H3.1Cit2	H3.1(1-20)	0.0243353	0.00756061
69	80.4955	32.1135	H4K16ac	H4(1-23)	0.024235	0.00966847
2695	80.064	36.2336	H2A.Z.1K4RK7RK11R	H2A.Z.1(1-19)	0.0241051	0.0109089
12	79.2307	63.3018	H3.1K9acK18ac	H3.1(1-20)	0.0238542	0.0190584
253	78.8973	65.1661	H3.1.1(52-61)	H3.1(52-61)	0.0237538	0.0196197
2446	76.8973	35.2028	H3.1K18ac	H3.1(1-32)	0.0231517	0.0105986
352	74.4955	29.2875	H4K20ac	H4(1-23)	0.0224285	0.00881765
99	74.1964	29.3396	H4(11-27)	H4(11-27)	0.0223385	0.00883334
169	71.564	46.8092	H3.3K18acK23acK27ac	H3.3(15-34)	0.0215459	0.014093
2550	69.3631	31.7398	H3.1K27ac	H3.1(15-34)	0.0208833	0.00955598
210	69.1964	32.5886	H3.3(30-49)	H3.3(30-49)	0.0208331	0.00981151
78	69.1964	30.5497	H4S1pR3me1	H4(1-23)	0.0208331	0.00919765
625	69.0298	39.9575	H2A.X(1-17)	H2A.X(1-17)	0.020783	0.0120301
83	68.7307	41.3546	H4K20me2	H4(11-27)	0.0206929	0.0124507
2447	68.2307	30.5272	H3.1K23ac	H3.1(1-32)	0.0205424	0.00919088
364	66.7307	33.4418	H4K12acK16ac	H4(1-23)	0.0200908	0.0100684
7	66.0982	42.0477	H3.1K4acK9ac	H3.1(1-20)	0.0199003	0.0126594
334	65.3973	33.0519	H3.1K36me3	H3.1(21-44)	0.0196893	0.00995101
160	64.8631	32.3536	H3.1R17me2aK18ac	H3.1(1-25)	0.0195285	0.00974077
24	63.8973	41.434	H3.1K4me3K14acK18ac	H3.1(1-20)	0.0192377	0.0124746
158	63.564	33.0762	H3.1K18ac	H3.1(1-25)	0.0191374	0.00995831
1000	60.8973	47.6021	p53	p53(366-390)	0.0183345	0.0143317
1003	59.8973	33.4505	p53K382me2	p53(366-390)	0.0180334	0.010071
414	57.6324	57.6324	yH2AS121p	yeast(S.c.)H2A(112-129)	0.0173515	0.0173515
52	56.9316	51.3882	H3.1R2me1K4me3K9acK14acK18ac	H3.1(1-20)	0.0171405	0.0154716
310	56.4316	40.5441	H2AS1pK5acK9acK13acK15ac(noN-ac)	H2A(1-17)	0.01699	0.0122067
87	56.064	31.6879	H4K12acK16acK20me1	H4(11-27)	0.0168793	0.00954035
58	55.7307	30.4763	H4(1-23)	H4(1-23)	0.016779	0.00917556
323	54.7649	39.4946	H2A.Z.1K4acK7acK11acN-ac	H2A.Z.1(1-19)	0.0164882	0.0118907
93	54.6622	17.4741	H3.3K36me3	H3.3(15-43)	0.0164573	0.00526097
5	52.4613	12.8444	H3.1K4acK14ac	H3.1(1-20)	0.0157947	0.00386708
371	51.064	25.2823	H4K5me1	H4(1-23)	0.015374	0.0076118
789	46.6964	16.9867	H3.3K36me3	H3.3(27-46)	0.014059	0.00511422
71	46.4613	14.7573	H4K8acK16ac	H4(1-23)	0.0139882	0.00444301
176	45.2307	25.9574	H3.1K36me3	H3.1(1-43)	0.0136177	0.00781504
68	45.1622	20.9243	H4K12ac	H4(1-23)	0.0135971	0.00629972
38	45.064	33.0874	H3.1K4me3S10p	H3.1(1-20)	0.0135675	0.00996169
84	45.0298	19.11	H4K20me1	H4(11-27)	0.0135572	0.0057535
587	44.9955	20.6658	H2A(10-25)	H2A(10-25)	0.0135469	0.00622191
403	44.9316	33.1351	H2BK5me1	H2B(1-24)	0.0135276	0.00997607
15	44.7649	34.374	H3.1K4acK14acK18ac	H3.1(1-20)	0.0134775	0.0103491
30	44.2947	22.0102	H3.1R2me2aK4me3	H3.1(1-20)	0.0133359	0.00662667
304	42.7307	24.4405	H2AR3me2aK5ac	H2A(1-17)	0.012865	0.00735835
148	38.7649	24.5201	H3.1K4me3K9acS10p	H3.1(1-20)	0.011671	0.00738233
402	38.3631	24.818	H2BK5me2	H2B(1-24)	0.0115501	0.007472
26	37.4316	29.5511	H3.1T3pK4me3K9acK14acK18ac	H3.1(1-20)	0.0112696	0.00889701
1005	36.3973	16.5475	p53K382me2K386ac	p53(366-390)	0.0109582	0.00498199
141	35.2991	35.2991	H3.1R8me2a	H3.1(1-20)	0.0106276	0.0106276
80	34.7649	25.9664	H4R3me2sK5acK8acK12acK16acK20ac	H4(1-23)	0.0104667	0.00781777
8	34.6324	34.6324	H3.1K4acK9acK14ac	H3.1(1-20)	0.0104269	0.0104269
171	34.564	23.4497	H3.3K23ac	H3.3(15-34)	0.0104063	0.00706006
379	34.2991	34.2991	H4K5acK12acK16ac	H4(1-23)	0.0103265	0.0103265
35	33.4316	23.2555	H3.1K4me1K9acK14acK18ac	H3.1(1-20)	0.0100653	0.00700158
156	33.1964	14	H3.1K14me3	H3.1(1-20)	0.00999453	0.00421502
149	32.564	19.0466	H3.1R17me2a	H3.1(1-22)	0.00980412	0.00573439
395	32.282	20.4282	H4K5butK8butK12but	H4(1-23)	0.00971922	0.00615037
18	29.7649	20.2121	H3.1K4me3	H3.1(1-20)	0.00896138	0.00608531
350	29.064	15.696	H4R3me2aK5ac	H4(1-23)	0.00875036	0.00472564
1004	28.5982	21.9259	p53K381acK382me2	p53(366-390)	0.00861013	0.00660127
242	26.6964	12.098	H3.3K27acS28p	H3.3(15-34)	0.00803756	0.00364237
135	25.564	12.6013	H3.1K4me1K18ac	H3.1(1-20)	0.00769661	0.0037939
370	25.0982	16.7328	H4K12acK5QK8QK16QK20Q	H4(1-23)	0.00755638	0.00503777
6	25.064	12.4925	H3.1K9acK14ac	H3.1(1-20)	0.00754608	0.00376115
394	23.4316	11.7338	H4K5proK8proK12pro	H4(1-23)	0.00705459	0.00353271
353	23.1324	23.1324	H4S1pK5acK8acK12acK16ac	H4(1-23)	0.00696454	0.00696454
308	22.2991	22.2991	H2AS1pK5acK9acK13acK15ac	H2A(1-17)	0.00671364	0.00671364
27	22.2307	12.7094	H3.1T3pK4me3	H3.1(1-20)	0.00669304	0.00382645
2551	21.7649	21.0151	H3.1.1(15-34)	H3.1(15-34)	0.0065528	0.00632706
34	21.2307	12.2108	H3.1K4me1	H3.1(1-20)	0.00639196	0.00367634
475	20.9316	9.45048	H3.3K36meT32p	H3.3(27-45)	0.00630191	0.00284528
76	20.7649	13.1335	H4S1pR3me2a	H4(1-23)	0.00625173	0.00395413
213	20.4316	16.6232	H3.1.1(120-135)	H3.1(120-135)	0.00615137	0.00500477
412	20.0298	6.62904	H2BK12acK15acK16acK20ac	H2B(1-24)	0.00603041	0.00199582
82	19.9316	15.2153	H4K20me3	H4(11-27)	0.00600084	0.00458092
360	19.5982	13.5291	H4K5acK16ac	H4(1-23)	0.00590048	0.00407323
5006	19.4316	18.2971	LIG1K126me2	LIG1(118-130)	0.0058503	0.00550875
211	19.2991	19.2991	H3.3(75-94)	H3.3(75-94)	0.00581043	0.00581043
218	18.9658	18.9658	H3.1K18-Nle	H3.1(11-26)	0.00571007	0.00571007
1117	16.9316	14.6994	LIG1	LIG1(118-130)	0.00509762	0.00442557
361	16.7649	10.6977	H4K5acK20ac	H4(1-23)	0.00504744	0.00322079
50	16.7307	12.7124	H3.1R2me2aK4me3K9acK14acK18ac	H3.1(1-20)	0.00503714	0.00382735
203	16.564	8.79178	H3.1.1(30-49)	H3.1(30-49)	0.00498696	0.00264696
217	15.0982	10.9178	H3.1K14-Nle	H3.1(1-20)	0.00454566	0.00328706
70	13.8973	8.88222	H4K5acK12ac	H4(1-23)	0.0041841	0.00267419
32	13.8973	7.20374	H3.1K4me2	H3.1(1-20)	0.0041841	0.00216885
146	13.4316	8.65906	H3.1K9me2S10p	H3.1(1-20)	0.00404387	0.002607
225	12.8631	7.43276	H3.3K27me3S28p	H3.3(15-34)	0.00387273	0.0022378
10	12.7991	12.7991	H3.1K18ac	H3.1(1-20)	0.00385346	0.00385346
57	12.2991	12.2991	H3.1T3p	H3.1(1-20)	0.00370292	0.00370292
11	11.9658	11.9658	H3.1K14acK18ac	H3.1(1-20)	0.00360256	0.00360256
380	11.564	7.01195	H4K5acK8acK16ac	H4(1-23)	0.0034816	0.0021111
142	11.4658	11.4658	H3.1R8me2s	H3.1(1-20)	0.00345203	0.00345203
209	11.2307	8.65531	H3.3(15-34)	H3.3(15-34)	0.00338124	0.00260588
300	10.3973	5.73477	H2A(1-17)	H2A(1-17)	0.00313035	0.00172658
75	10.2307	6.50299	H4R3me1	H4(1-23)	0.00308017	0.00195787
44	10.2307	6.54896	H3.1K4me2K9acK18ac	H3.1(1-20)	0.00308017	0.00197171
48	10.0982	6.54265	H3.1R2me2aK4acK9acK14acK18ac	H3.1(1-20)	0.00304029	0.00196981
88	9.93155	7.51804	H4K12acK16ac	H4(11-27)	0.00299012	0.00226347
226	9.79911	9.79911	H3.3K27me2S28p	H3.3(15-34)	0.00295024	0.00295024
5005	9.59822	6.09237	LIG1K126me1	LIG1(118-130)	0.00288976	0.00183424
338	9.564	6.13592	H3.1K27acK36me3	H3.1(21-44)	0.00287945	0.00184736
81	9.43155	7.1832	H4R3me1K5acK8acK12acK16acK20ac	H4(1-23)	0.00283958	0.00216266
139	9.29911	9.29911	H3.1K18me1	H3.1(1-20)	0.0027997	0.0027997
19	8.96578	8.96578	H3.1K4me3K9ac	H3.1(1-20)	0.00269935	0.00269935
241	8.76489	6.17084	H3.3K27ac	H3.3(15-34)	0.00263886	0.00185787
408	8.73066	6.72808	H2BK12ac	H2B(1-24)	0.00262856	0.00202564
59	8.73066	4.5093	H4K5acK8acK12acK16ac	H4(1-23)	0.00262856	0.00135763
197	8.46578	8.46578	H3.3K27me1	H3.3(15-34)	0.00254881	0.00254881
357	7.96578	7.96578	H4S1p	H4(1-23)	0.00239827	0.00239827
200	7.76489	5.1898	H3.3R26me2aK27me1	H3.3(15-34)	0.00233779	0.00156251
162	7.76489	7.03331	H3.1T6p	H3.1(1-20)	0.00233779	0.00211753
104	7.63244	7.63244	H3.1.1(74-84)	H3.1(74-84)	0.00229792	0.00229792
170	7.59822	6.50844	H3.3K18acK23acK27acS28p	H3.3(15-34)	0.00228761	0.00195951
163	6.46578	6.46578	H3.1K4me3T6p	H3.1(1-20)	0.00194667	0.00194667
65	6.26489	3.97067	H3.1K4N3	H3.1(1-20)	0.00188618	0.00119546
21	6.09822	5.37513	H3.1K4me3K18ac	H3.1(1-20)	0.00183601	0.0016183
382	5.96578	5.96578	H4K5acK8me1K12acK16ac	H4(1-23)	0.00179613	0.00179613
63	5.63244	5.63244	H3.1Cit2K4me2	H3.1(1-20)	0.00169577	0.00169577
1008	5.13244	5.13244	p53K370me3	p53(366-390)	0.00154524	0.00154524
320	4.46578	4.46578	H2A.Z.1 unmod (1-19)	H2A.Z.1(1-19)	0.00134452	0.00134452
305	4.46578	4.46578	H2AS1pR3me2aK5ac	H2A(1-17)	0.00134452	0.00134452
56	4.13244	4.13244	H3.1Cit2K4acK9acK14acK18ac	H3.1(1-20)	0.00124416	0.00124416
378	3.96578	3.96578	H4K8acK12acK16ac	H4(1-23)	0.00119399	0.00119399
254	3.63244	3.63244	H3.1K56ac	H3.1(52-61)	0.00109363	0.00109363
401	2.96578	2.96578	H2BK5me3	H2B(1-24)	0.000892913	0.000892913
66	2.79911	2.79911	H4K5ac	H4(1-23)	0.000842734	0.000842734
363	1.96578	1.96578	H4K8acK20ac	H4(1-23)	0.000591841	0.000591841
202	1.29911	1.29911	H3.1.1(15-34)	H3.1(15-34)	0.000391126	0.000391126
101	1.13244	1.13244	H3.1K79me3	H3.1(74-84)	0.000340947	0.000340947
13	0.965777	0.965777	H3.1K4acK18ac	H3.1(1-20)	0.000290769	0.000290769
312	0.465777	0.465777	H2A.XS139p	H2A.X(132-142)	0.000140232	0.000140232
5004	0	0	LIG1	LIG1(118-130)	0	0
790	0	0	H3.3S31pK36me3	H3.3(27-46)	0	0
662	0	0	H3.1K4me3	H3.1(1-7)	0	0
626	0	0	H2A.XK5ac	H2A.X(1-17)	0	0
383	0	0	H4K5acK8acK12me1K16ac	H4(1-23)	0	0
321	0	0	H2A.Z.1(1-19)N-ac	H2A.Z.1(1-19)	0	0
315	0	0	flag	FLAG	0	0
309	0	0	H2AK5acK9acK13acK15ac(noN-ac)	H2A(1-17)	0	0
306	0	0	H2ACit3K5ac	H2A(1-17)	0	0
303	0	0	H2AS1pK5ac	H2A(1-17)	0	0
301	0	0	H2AK5acK9acK13acK15ac	H2A(1-17)	0	0
255	0	0	H3.1K56me3	H3.1(52-61)	0	0
224	0	0	H3.3R26me2a	H3.3(15-34)	0	0
221	0	0	H3.1T6pR8me2aK9me3	H3.1(1-20)	0	0
219	0	0	H3.3K23-Nle	H3.3(15-31)	0	0
167	0	0	H3.1K4me2T6pK9acK14acK18ac	H3.1(1-20)	0	0
157	0	0	H3.1R2me2sK4me3	H3.1(1-20)	0	0
147	0	0	H3.1K9me1S10p	H3.1(1-20)	0	0
144	0	0	H3.1K9acS10p	H3.1(1-20)	0	0
138	0	0	H3.1K18me2	H3.1(1-20)	0	0
136	0	0	H3.1T11p	H3.1(1-20)	0	0
103	0	0	H3.1K79me1	H3.1(74-84)	0	0
102	0	0	H3.1K79me2	H3.1(74-84)	0	0
100	0	0	H3.1.1(74-84)N-ac	H3.1(74-84)	0	0
85	0	0	H4K12acK16acK20me3	H4(11-27)	0	0
79	0	0	H4R3me2aK5acK8acK12acK16acK20ac	H4(1-23)	0	0
62	0	0	H3.1R2me1K4me2	H3.1(1-20)	0	0
55	0	0	H3.1Cit2K4me3K9acK14acK18ac	H3.1(1-20)	0	0
47	0	0	H3.1R2me2a	H3.1(1-20)	0	0
41	0	0	H3.1R2me2aK4me3K9acS10pK14acK18ac	H3.1(1-20)	0	0
39	0	0	H3.1K4me3K9acS10pK14acK18ac	H3.1(1-20)	0	0
37	0	0	H3.1K4acK9acS10pK14acK18ac	H3.1(1-20)	0	0
29	0	0	H3.1R2me2aT3pK4me3	H3.1(1-20)	0	0
22	0	0	H3.1K4me3K9acK14ac	H3.1(1-20)	0	0
17	0	0	H3.1K4acK9acK14acK18ac	H3.1(1-20)	0	0
14	0	0	H3.1K9acK14acK18ac	H3.1(1-20)	0	0
2	0	0	H3.1K14ac	H3.1(1-20)	0	0

## Sheet: L3MBTL3 MBT (1 uM)
Peptide_ID	Signal	Std_Err	Modifications	Context	Norm_Signal	Norm_Std_Err
8240	2562.31	126.223	KOPL-me2	KOPL	1	0.0492612
376	2264.48	65.5573	H4K5me1K8me1K12me1	H4(1-23)	0.883764	0.0255852
1003	1355.15	123.712	p53K382me2	p53(366-390)	0.528876	0.0482814
1116	1179.81	168.876	LIG1K126me2	LIG1(118-130)	0.460449	0.0659078
129	947.813	87.4751	H3.1K9me2K27me2	H3.1(6-30)	0.369905	0.0341391
238	834.813	64.5334	H3.1K9me2K27me1	H3.1(1-32)	0.325805	0.0251856
237	812.313	102.426	H3.1K9me2	H3.1(1-32)	0.317023	0.0399742
259	782.813	94.1819	H3.1K4me2K9me2	H3.1(1-15)	0.30551	0.0367566
1007	759.313	107.866	p53T377pK382me2	p53(366-390)	0.296339	0.0420972
1001	749.147	63.17	p53K370me2	p53(366-390)	0.292371	0.0246535
337	707.48	62.6474	H3.1K27acK36me2	H3.1(21-44)	0.27611	0.0244495
1005	706.647	89.6642	p53K382me2K386ac	p53(366-390)	0.275785	0.0349935
8120	689.372	302.43	KOPL-me1	KOPL	0.269043	0.11803
86	648.48	183.743	H4K12acK16acK20me2	H4(11-27)	0.253084	0.0717097
1004	641.813	66.9514	p53K381acK382me2	p53(366-390)	0.250482	0.0261293
83	625.647	51.663	H4K20me2	H4(11-27)	0.244173	0.0201626
333	617.813	107.426	H3.1K36me2	H3.1(21-44)	0.241115	0.0419254
402	615.48	127.772	H2BK5me2	H2B(1-24)	0.240205	0.0498657
1002	608.313	38.0129	p53K372me2-ERR	p53(366-390)	0.237408	0.0148354
61	605.147	112.908	H3.1R2me2sK4me2	H3.1(1-20)	0.236172	0.0440649
33	593.647	70.9117	H3.1K4me2K9acK14acK18ac	H3.1(1-20)	0.231684	0.0276749
172	534.647	83.3435	H3.1R2me2aK9me2	H3.1(1-20)	0.208658	0.0325266
63	515.147	97.4966	H3.1Cit2K4me2	H3.1(1-20)	0.201048	0.0380502
133	514.98	68.5092	H3.1K9me2	H3.1(1-20)	0.200982	0.0267372
260	489.147	60.9878	H3.1K4me1K9me2	H3.1(1-15)	0.1909	0.0238019
5007	488.147	95.9878	LIG1K126me3	LIG1(118-130)	0.19051	0.0374614
372	441.813	116.358	H4K8me1	H4(1-23)	0.172428	0.0454113
60	439.48	65.2551	H3.1R2me2aK4me2	H3.1(1-20)	0.171517	0.0254673
32	435.813	46.8817	H3.1K4me2	H3.1(1-20)	0.170086	0.0182966
44	433.147	101.256	H3.1K4me2K9acK18ac	H3.1(1-20)	0.169045	0.0395173
258	433.147	90.3083	H3.1K9me2	H3.1(1-15)	0.169045	0.0352448
8360	417.313	94.9125	KOPL-me3	KOPL	0.162866	0.0370417
186	411.147	73.8597	H3.1K4acK9me2K14acK18ac	H3.1(1-20)	0.160459	0.0288254
265	398.647	120.105	H3.1K4AK9me2	H3.1(1-15)	0.155581	0.0468737
179	398.48	73.5243	H3.1R8me1K9me2	H3.1(1-20)	0.155516	0.0286945
371	390.647	123.962	H4K5me1	H4(1-23)	0.152459	0.048379
375	385.813	59.8066	H4K5me1K8acK12me1	H4(1-23)	0.150572	0.0233409
92	370.813	34.2767	H3.1K9me2K14ac	H3.1(1-20)	0.144718	0.0133773
789	365.706	134.437	H3.3K36me3	H3.3(27-46)	0.142725	0.0524672
162	359.49	162.316	H3.1T6p	H3.1(1-20)	0.140299	0.0633473
184	347.813	123.217	H3.1R8me2sK9me2	H3.1(1-20)	0.135742	0.0480883
125	339.823	154.651	H3.1T3p	H3.1(1-20)	0.132624	0.0603562
47	334.157	149.458	H3.1R2me2a	H3.1(1-20)	0.130412	0.0583292
196	332.813	57.3355	H3.3K27me2	H3.3(15-34)	0.129888	0.0223765
229	330.657	153.202	H3.1K4acK9me3	H3.1(1-20)	0.129046	0.0597906
216	329.98	58.2744	H3.1K9-Nle	H3.1(1-20)	0.128782	0.0227429
62	329.647	60.3385	H3.1R2me1K4me2	H3.1(1-20)	0.128652	0.0235484
90	329.431	134.845	H3.3(15-41)	H3.3(15-43)	0.128568	0.0526264
224	326.765	142.977	H3.3R26me2a	H3.3(15-34)	0.127527	0.0557999
138	316.265	118.067	H3.1K18me2	H3.1(1-20)	0.123429	0.0460784
148	313.598	136.92	H3.1K4me3K9acS10p	H3.1(1-20)	0.122389	0.053436
126	297.147	60.2897	H3.3K36me1	H3.3(27-45)	0.115968	0.0235294
15	290.823	130.256	H3.1K4acK14acK18ac	H3.1(1-20)	0.1135	0.0508351
1000	289.872	95.446	p53	p53(366-390)	0.113129	0.0372499
264	289.813	71.7279	H3.1K4me3K9me2	H3.1(1-15)	0.113106	0.0279934
254	288.99	129.763	H3.1K56ac	H3.1(52-61)	0.112785	0.0506431
180	286.265	125.526	H3.1R8me2aK9me3	H3.1(1-20)	0.111721	0.0489894
55	284.323	127.275	H3.1Cit2K4me3K9acK14acK18ac	H3.1(1-20)	0.110964	0.0496718
140	278.706	106.458	H3.1R8me1	H3.1(1-20)	0.108771	0.0415475
5006	278.48	68.6602	LIG1K126me2	LIG1(118-130)	0.108683	0.0267962
71	273.539	83.287	H4K8acK16ac	H4(1-23)	0.106755	0.0325046
301	271.323	122.129	H2AK5acK9acK13acK15ac	H2A(1-17)	0.10589	0.0476636
67	268.431	139.503	H4K8ac	H4(1-23)	0.104761	0.0544441
218	260.823	116.984	H3.1K18-Nle	H3.1(11-26)	0.101792	0.0456555
380	259.323	116.448	H4K5acK8acK16ac	H4(1-23)	0.101207	0.0454465
1008	258.206	87.3565	p53K370me3	p53(366-390)	0.100771	0.0340928
332	253.813	79.3458	H3.1K36me1	H3.1(21-44)	0.0990564	0.0309665
80	250.99	116.082	H4R3me2sK5acK8acK12acK16acK20ac	H4(1-23)	0.0979545	0.0453035
146	249.98	67.2194	H3.1K9me2S10p	H3.1(1-20)	0.0975603	0.0262339
69	248.98	75.7345	H4K16ac	H4(1-23)	0.09717	0.0295571
20	245.872	81.9864	H3.1K4me3K14ac	H3.1(1-20)	0.0959572	0.031997
374	245.657	115.038	H4K5acK8me1K12ac	H4(1-23)	0.095873	0.0448962
181	242.147	66.5095	H3.1R8me2aK9me2	H3.1(1-20)	0.0945032	0.0259568
3	239.539	97.7131	H3.1K9ac	H3.1(1-20)	0.0934854	0.0381347
243	239.49	114.799	H3.3S28p	H3.3(15-34)	0.0934663	0.0448029
159	231.823	107.661	H3.1R17me2a	H3.1(1-25)	0.0904743	0.0420171
38	231.098	102.273	H3.1K4me3S10p	H3.1(1-20)	0.0901911	0.0399142
29	229.823	107.087	H3.1R2me2aT3pK4me3	H3.1(1-20)	0.0896937	0.041793
310	228.657	123.373	H2AS1pK5acK9acK13acK15ac(noN-ac)	H2A(1-17)	0.0892384	0.0481489
95	225.823	102.111	H3.3K18me3K36me3	H3.3(15-43)	0.0881326	0.0398511
318	224.49	124.531	Myc	Myc	0.0876123	0.0486008
331	222.157	135.534	H3.1.1(21-44)	H3.1(21-44)	0.0867016	0.0528953
155	218.313	56.4982	H3.1K14me2	H3.1(1-20)	0.0852017	0.0220497
84	216.647	59.9772	H4K20me1	H4(11-27)	0.0845512	0.0234074
78	215.206	68.4698	H4S1pR3me1	H4(1-23)	0.0839888	0.0267219
357	213.823	102.813	H4S1p	H4(1-23)	0.0834494	0.040125
114	209.313	43.3103	H3.1K9me3	H3.1(1-43)	0.0816892	0.0169028
210	208.431	67.4494	H3.3(30-49)	H3.3(30-49)	0.0813449	0.0263236
221	207.716	131.411	H3.1T6pR8me2aK9me3	H3.1(1-20)	0.0810656	0.0512859
142	207.098	108.732	H3.1R8me2s	H3.1(1-20)	0.0808246	0.0424353
361	206.49	93.9244	H4K5acK20ac	H4(1-23)	0.0805874	0.0366561
253	205.99	121.643	H3.1.1(52-61)	H3.1(52-61)	0.0803922	0.0474741
336	205.98	80.6766	H3.1K27acK36me1	H3.1(21-44)	0.0803883	0.0314858
54	203.823	109.325	H3.1Cit2K4me3	H3.1(1-20)	0.0795466	0.0426667
8000	202.99	93.2485	KOPL-umod	KOPL	0.0792214	0.0363923
39	202.382	128.326	H3.1K4me3K9acS10pK14acK18ac	H3.1(1-20)	0.0789842	0.0500819
58	200.706	51.225	H4(1-23)	H4(1-23)	0.0783299	0.0199917
73	196.313	17.2601	H4R3me2a	H4(1-23)	0.0766157	0.00673614
1	194.99	92.7048	H3.1(1-20)	H3.1(1-20)	0.0760992	0.0361801
362	194.98	28.5174	H4K8acK12ac	H4(1-23)	0.0760953	0.0111296
82	194.265	78.6496	H4K20me3	H4(11-27)	0.0758161	0.0306948
5005	192.706	42.934	LIG1K126me1	LIG1(118-130)	0.0752077	0.0167559
164	192.539	52.7904	H3.1K4me2T6p	H3.1(1-20)	0.0751426	0.0206026
366	191.598	81.0786	H4K16acK20ac	H4(1-23)	0.0747753	0.0316427
5	191.49	90.4488	H3.1K4acK14ac	H3.1(1-20)	0.0747333	0.0352996
102	191.157	121.348	H3.1K79me2	H3.1(74-84)	0.0746032	0.0473589
45	189.765	84.0781	H3.1K4me1K9acK18ac	H3.1(1-20)	0.0740598	0.0328133
302	189.49	96.8933	H2AK5ac	H2A(1-17)	0.0739527	0.0378148
171	188.99	91.3152	H3.3K23ac	H3.3(15-34)	0.0737576	0.0356378
40	184.323	95.6913	H3.1R2me2aK4me3S10p	H3.1(1-20)	0.0719363	0.0373457
91	183.098	100.702	H3.3K18me3	H3.3(15-43)	0.071458	0.0393013
350	181.765	74.362	H4R3me2aK5ac	H4(1-23)	0.0709377	0.0290214
2446	181.431	87.4244	H3.1K18ac	H3.1(1-32)	0.0708076	0.0341193
187	179.372	81.5538	H3.1K4acK9me1K14acK18ac	H3.1(1-20)	0.0700041	0.0318282
13	178.265	90.0673	H3.1K4acK18ac	H3.1(1-20)	0.0695717	0.0351508
139	174.098	78.9538	H3.1K18me1	H3.1(1-20)	0.0679456	0.0308135
853	172.99	104.178	H3.1K23me3	H3.1(15-34)	0.0675132	0.0406579
141	172.539	61.9368	H3.1R8me2a	H3.1(1-20)	0.0673372	0.0241722
150	172.323	83.9186	H3.1R17me2s	H3.1(1-22)	0.067253	0.0327511
132	170.49	92.638	H3.1K4me3K9me3	H3.1(1-20)	0.0665376	0.036154
625	167.813	50.6066	H2A.X(1-17)	H2A.X(1-17)	0.0654929	0.0197504
2445	167.372	51.8147	H3.1K14ac	H3.1(1-32)	0.0653208	0.0202219
183	166.265	67.9991	H3.1R8me2sK9me3	H3.1(1-20)	0.0648884	0.0265382
382	164.872	60.6603	H4K5acK8me1K12acK16ac	H4(1-23)	0.0643451	0.023674
89	164.765	74.3351	H3.1K4me3R8me2sK9me3	H3.1(1-20)	0.064303	0.0290109
167	163.823	79.3907	H3.1K4me2T6pK9acK14acK18ac	H3.1(1-20)	0.0639357	0.030984
74	163.039	49.677	H4R3me2s	H4(1-23)	0.0636296	0.0193875
381	162.48	33.3101	H4K5me1K8acK12acK16ac	H4(1-23)	0.0634115	0.013
65	162.265	68.0196	H3.1K4N3	H3.1(1-20)	0.0633274	0.0265462
363	155.765	69.3671	H4K8acK20ac	H4(1-23)	0.0607906	0.0270721
378	155.372	58.1646	H4K8acK12acK16ac	H4(1-23)	0.0606375	0.0227
16	152.157	78.1726	H3.1K4acK9acK18ac	H3.1(1-20)	0.0593826	0.0305086
203	151.813	31.0466	H3.1.1(30-49)	H3.1(30-49)	0.0592486	0.0121166
2695	150.872	64.0063	H2A.Z.1K4RK7RK11R	H2A.Z.1(1-19)	0.0588813	0.0249799
2550	149.598	102.508	H3.1K27ac	H3.1(15-34)	0.0583839	0.0400061
373	146.98	22.9502	H4K12me1	H4(1-23)	0.0573623	0.00895682
99	146.872	43.2161	H4(11-27)	H4(11-27)	0.0573202	0.0168661
185	145.98	44.416	H3.1R8me2sK9me1	H3.1(1-20)	0.056972	0.0173343
87	144.657	113.946	H4K12acK16acK20me1	H4(11-27)	0.0564555	0.0444698
72	143.765	46.2316	H4K5acK8acK12ac	H4(1-23)	0.0561073	0.0180429
226	141.657	64.4553	H3.3K27me2S28p	H3.3(15-34)	0.0552847	0.0251551
2447	140.99	88.8988	H3.1K23ac	H3.1(1-32)	0.0550245	0.0346947
334	139.598	71.609	H3.1K36me3	H3.1(21-44)	0.0544812	0.027947
66	136.765	53.762	H4K5ac	H4(1-23)	0.0533754	0.0209818
137	132.706	56.5315	H3.1K18me3	H3.1(1-20)	0.0517913	0.0220627
17	132.323	62.376	H3.1K4acK9acK14acK18ac	H3.1(1-20)	0.0516422	0.0243436
22	131.823	61.7151	H3.1K4me3K9acK14ac	H3.1(1-20)	0.051447	0.0240857
587	129.431	55.1864	H2A(10-25)	H2A(10-25)	0.0505134	0.0215377
360	128.716	88.7087	H4K5acK16ac	H4(1-23)	0.0502341	0.0346205
626	127.931	63.4266	H2A.XK5ac	H2A.X(1-17)	0.049928	0.0247536
400	126.931	41.933	H2B(1-24)	H2B(1-24)	0.0495377	0.0163653
151	123.431	50.1048	H3.1R17me1	H3.1(1-22)	0.0481718	0.0195545
34	120.657	54.8905	H3.1K4me1	H3.1(1-20)	0.047089	0.0214222
409	120.49	58.2019	H2BK15ac	H2B(1-24)	0.0470239	0.0227146
12	120.372	37.0577	H3.1K9acK18ac	H3.1(1-20)	0.046978	0.0144626
304	119.157	59.2572	H2AR3me2aK5ac	H2A(1-17)	0.0465036	0.0231265
161	118.706	44.414	H3.1.1(1-25)	H3.1(1-25)	0.0463275	0.0173335
157	113.931	58.7763	H3.1R2me2sK4me3	H3.1(1-20)	0.0444642	0.0229388
177	113.765	40.0687	H3.1.1(1-43)	H3.1(1-43)	0.0443991	0.0156377
412	113.716	111.205	H2BK12acK15acK16acK20ac	H2B(1-24)	0.04438	0.0434004
42	113.657	51.2633	H3.1K9me3	H3.1(1-20)	0.0443571	0.0200066
352	112.765	54.5553	H4K20ac	H4(1-23)	0.0440089	0.0212914
134	112.313	31.6003	H3.1K9me1	H3.1(1-20)	0.0438328	0.0123327
75	110.765	42.401	H4R3me1	H4(1-23)	0.0432283	0.0165479
182	105.206	35.5289	H3.1R8me2aK9me1	H3.1(1-20)	0.0410589	0.0138659
394	104.24	41.6363	H4K5proK8proK12pro	H4(1-23)	0.040682	0.0162495
476	103.098	30.9512	H3.3T32p	H3.3(27-45)	0.0402362	0.0120794
1009	102.206	44.206	p53K382me3	p53(366-390)	0.039888	0.0172524
305	102.157	57.9611	H2AS1pR3me2aK5ac	H2A(1-17)	0.0398689	0.0226206
136	101.431	33.1209	H3.1T11p	H3.1(1-20)	0.0395858	0.0129262
370	100.206	39.6125	H4K12acK5QK8QK16QK20Q	H4(1-23)	0.0391075	0.0154597
7	97.7057	38.4963	H3.1K4acK9ac	H3.1(1-20)	0.0381318	0.015024
68	95.8723	31.6675	H4K12ac	H4(1-23)	0.0374163	0.012359
28	92.0489	59.8934	H3.1R2me2aT3pK4me3K9acK14acK18ac	H3.1(1-20)	0.0359241	0.0233747
213	91.5979	45.0811	H3.1.1(120-135)	H3.1(120-135)	0.0357481	0.0175939
4	91.3723	25.2089	H3.1K4ac	H3.1(1-20)	0.0356601	0.00983834
135	91.3234	41.0422	H3.1K4me1K18ac	H3.1(1-20)	0.035641	0.0160176
321	91.1567	48.3384	H2A.Z.1(1-19)N-ac	H2A.Z.1(1-19)	0.0355759	0.0188651
359	90.9312	38.5764	H4K5acK8ac	H4(1-23)	0.0354879	0.0150553
35	87.539	30.6621	H3.1K4me1K9acK14acK18ac	H3.1(1-20)	0.034164	0.0119666
1117	86.1567	42.6218	LIG1	LIG1(118-130)	0.0336246	0.0166341
475	85.9067	39.1795	H3.3K36meT32p	H3.3(27-45)	0.033527	0.0152907
413	84.4901	41.9524	yH2A(112-129)	yeast(S.c.)H2A(112-129)	0.0329741	0.0163729
364	84.4312	37.7703	H4K12acK16ac	H4(1-23)	0.0329512	0.0147407
19	82.1567	39.2951	H3.1K4me3K9ac	H3.1(1-20)	0.0320635	0.0153358
790	79.3823	66.2649	H3.3S31pK36me3	H3.3(27-46)	0.0309807	0.0258613
144	78.9901	36.2837	H3.1K9acS10p	H3.1(1-20)	0.0308276	0.0141605
300	76.1567	51.2847	H2A(1-17)	H2A(1-17)	0.0297219	0.020015
156	74.8234	41.8797	H3.1K14me3	H3.1(1-20)	0.0292015	0.0163445
316	74.5489	54.9098	HAtag	HAtag	0.0290944	0.0214298
57	74.4312	29.0792	H3.1T3p	H3.1(1-20)	0.0290484	0.0113488
51	70.9312	37.0911	H3.1R2me1K4me3	H3.1(1-20)	0.0276825	0.0144756
393	70.4901	31.3213	H4K20me3	H4(1-23)	0.0275103	0.0122239
246	67.7645	29.0345	H3.1.1(1-20)N-ac	H3.1(1-20)	0.0264466	0.0113314
23	67.0979	37.3829	H3.1K4me3K9acK18ac	H3.1(1-20)	0.0261864	0.0145895
158	66.9312	37.826	H3.1K18ac	H3.1(1-25)	0.0261214	0.0147624
219	66.7745	66.7745	H3.3K23-Nle	H3.3(15-31)	0.0260602	0.0260602
395	66.6273	33.5604	H4K5butK8butK12but	H4(1-23)	0.0260028	0.0130977
365	65.9312	27.6294	H4K12acK20ac	H4(1-23)	0.0257311	0.010783
77	64.9312	32.9104	H4S1pR3me2s	H4(1-23)	0.0253408	0.012844
200	61.5979	33.8111	H3.3R26me2aK27me1	H3.3(15-34)	0.0240399	0.0131955
2694	60.2645	25.3142	H2A.Z.2K4acK7acK11ac	H2A.Z.2(1-19)	0.0235196	0.00987941
215	59.3823	57.6702	H3.1K23me1	H3.1(15-34)	0.0231753	0.0225071
36	57.6567	33.8203	H3.1S10p	H3.1(1-20)	0.0225018	0.0131991
197	56.3234	35.2751	H3.3K27me1	H3.3(15-34)	0.0219815	0.0137669
306	56.0489	39.1656	H2ACit3K5ac	H2A(1-17)	0.0218743	0.0152852
661	55.4312	20.6065	H3.1K4me3	H3.1(1-11)	0.0216333	0.00804215
53	55.1567	24.9388	H3.1Cit2	H3.1(1-20)	0.0215261	0.00973291
18	55.1567	28.9323	H3.1K4me3	H3.1(1-20)	0.0215261	0.0112915
30	52.6567	24.7124	H3.1R2me2aK4me3	H3.1(1-20)	0.0205505	0.00964456
335	52.4312	29.1874	H3.1K36ac	H3.1(21-44)	0.0204624	0.011391
6	52.2057	19.3119	H3.1K9acK14ac	H3.1(1-20)	0.0203744	0.00753691
76	51.1567	27.911	H4S1pR3me2a	H4(1-23)	0.0199651	0.0108929
93	50.9901	26.4982	H3.3K36me3	H3.3(15-43)	0.0199	0.0103415
401	49.8234	28.4489	H2BK5me3	H2B(1-24)	0.0194447	0.0111028
24	49.539	23.7639	H3.1K4me3K14acK18ac	H3.1(1-20)	0.0193337	0.0092744
96	48.8234	22.6041	H3.1K4me3R8me2aK9me3	H3.1(1-20)	0.0190544	0.00882175
43	47.9312	22.9267	H3.1K4acK9me3K14acK18ac	H3.1(1-20)	0.0187062	0.00894764
145	46.9312	20.2701	H3.1K9me3S10p	H3.1(1-20)	0.0183159	0.00791088
195	44.1078	44.1078	H3.3K27me3	H3.3(15-34)	0.0172141	0.0172141
178	42.7156	27.1268	H3.1R8me1K9me3	H3.1(1-20)	0.0166707	0.0105869
10	42.4901	21.0674	H3.1K18ac	H3.1(1-20)	0.0165827	0.00822203
198	41.1567	25.1051	H3.3R26me2aK27me3	H3.3(15-34)	0.0160623	0.00979781
166	40.7156	25.7589	H3.1K4me3T6pK9acK14acK18ac	H3.1(1-20)	0.0158902	0.010053
411	40.5979	16.1939	H2BK20ac	H2B(1-24)	0.0158442	0.00632005
85	38.3823	26.5348	H4K12acK16acK20me3	H4(11-27)	0.0149795	0.0103558
160	36.5489	30.9999	H3.1R17me2aK18ac	H3.1(1-25)	0.014264	0.0120984
209	35.6567	23.3874	H3.3(15-34)	H3.3(15-34)	0.0139158	0.00912744
220	35.3823	22.3811	H3.1T6pK9me3	H3.1(1-20)	0.0138087	0.00873471
81	34.8234	17.8606	H4R3me1K5acK8acK12acK16acK20ac	H4(1-23)	0.0135906	0.00697049
662	34.6078	34.6078	H3.1K4me3	H3.1(1-7)	0.0135065	0.0135065
50	33.6567	20.5599	H3.1R2me2aK4me3K9acK14acK18ac	H3.1(1-20)	0.0131353	0.00802397
315	31.0489	20.2097	flag	FLAG	0.0121175	0.00788728
149	30.6567	20.2251	H3.1R17me2a	H3.1(1-22)	0.0119645	0.00789331
41	30.4901	25.9169	H3.1R2me2aK4me3K9acS10pK14acK18ac	H3.1(1-20)	0.0118994	0.0101146
408	29.3823	24.7819	H2BK12ac	H2B(1-24)	0.0114671	0.0096717
211	27.8823	19.2605	H3.3(75-94)	H3.3(75-94)	0.0108817	0.00751685
11	23.8823	18.0114	H3.1K14acK18ac	H3.1(1-20)	0.00932059	0.00702936
176	23.6567	12.0257	H3.1K36me3	H3.1(1-43)	0.00923257	0.00469329
70	20.7156	16.446	H4K5acK12ac	H4(1-23)	0.00808472	0.00641842
104	20.1078	20.1078	H3.1.1(74-84)	H3.1(74-84)	0.00784752	0.00784752
307	19.1078	19.1078	H2AS1pCit3K5ac	H2A(1-17)	0.00745724	0.00745724
174	18.6078	18.6078	H3.1R2me2sK4me3K9acK14acK18ac	H3.1(1-20)	0.00726211	0.00726211
5004	18.2745	18.2745	LIG1	LIG1(118-130)	0.00713202	0.00713202
165	17.5489	17.4199	H3.1T6pK9acK14acK18ac	H3.1(1-20)	0.00684886	0.0067985
383	16.7156	11.497	H4K5acK8acK12me1K16ac	H4(1-23)	0.00652363	0.00448696
2551	16.5489	10.4951	H3.1.1(15-34)	H3.1(15-34)	0.00645859	0.00409594
59	12.1078	12.1078	H4K5acK8acK12acK16ac	H4(1-23)	0.00472534	0.00472534
27	10.7156	7.39907	H3.1T3pK4me3	H3.1(1-20)	0.004182	0.00288765
170	9.94113	9.94113	H3.3K18acK23acK27acS28p	H3.3(15-34)	0.00387975	0.00387975
25	7.1078	7.1078	H3.1K4me3K9acK14acK18ac	H3.1(1-20)	0.00277398	0.00277398
101	6.04893	5.3528	H3.1K79me3	H3.1(74-84)	0.00236073	0.00208905
8	6.04893	5.00525	H3.1K4acK9acK14ac	H3.1(1-20)	0.00236073	0.00195341
323	5.88226	4.02994	H2A.Z.1K4acK7acK11acN-ac	H2A.Z.1(1-19)	0.00229568	0.00157277
303	5.44113	5.44113	H2AS1pK5ac	H2A(1-17)	0.00212352	0.00212352
403	4.77446	4.77446	H2BK5me1	H2B(1-24)	0.00186334	0.00186334
245	4.54893	2.88856	H3.1.1(1-32)	H3.1(1-32)	0.00177532	0.00112732
379	3.94113	3.94113	H4K5acK12acK16ac	H4(1-23)	0.00153811	0.00153811
208	2.94113	2.94113	H3.1(105-124)	H3.1(105-124)	0.00114784	0.00114784
163	1.77446	1.77446	H3.1K4me3T6p	H3.1(1-20)	0.000692524	0.000692524
14	1.6078	1.6078	H3.1K9acK14acK18ac	H3.1(1-20)	0.000627479	0.000627479
169	1.27446	1.27446	H3.3K18acK23acK27ac	H3.3(15-34)	0.000497388	0.000497388
79	0.607798	0.607798	H4R3me2aK5acK8acK12acK16acK20ac	H4(1-23)	0.000237207	0.000237207
21	0.107798	0.107798	H3.1K4me3K18ac	H3.1(1-20)	4.20704e-05	4.20704e-05
414	0	0	yH2AS121p	yeast(S.c.)H2A(112-129)	0	0
410	0	0	H2BK16ac	H2B(1-24)	0	0
353	0	0	H4S1pK5acK8acK12acK16ac	H4(1-23)	0	0
338	0	0	H3.1K27acK36me3	H3.1(21-44)	0	0
322	0	0	H2A.Z.1K4acK7acK11ac	H2A.Z.1(1-19)	0	0
320	0	0	H2A.Z.1 unmod (1-19)	H2A.Z.1(1-19)	0	0
312	0	0	H2A.XS139p	H2A.X(132-142)	0	0
311	0	0	H2A.X(132-142)	H2A.X(132-142)	0	0
309	0	0	H2AK5acK9acK13acK15ac(noN-ac)	H2A(1-17)	0	0
308	0	0	H2AS1pK5acK9acK13acK15ac	H2A(1-17)	0	0
255	0	0	H3.1K56me3	H3.1(52-61)	0	0
242	0	0	H3.3K27acS28p	H3.3(15-34)	0	0
241	0	0	H3.3K27ac	H3.3(15-34)	0	0
225	0	0	H3.3K27me3S28p	H3.3(15-34)	0	0
217	0	0	H3.1K14-Nle	H3.1(1-20)	0	0
202	0	0	H3.1.1(15-34)	H3.1(15-34)	0	0
147	0	0	H3.1K9me1S10p	H3.1(1-20)	0	0
103	0	0	H3.1K79me1	H3.1(74-84)	0	0
100	0	0	H3.1.1(74-84)N-ac	H3.1(74-84)	0	0
88	0	0	H4K12acK16ac	H4(11-27)	0	0
56	0	0	H3.1Cit2K4acK9acK14acK18ac	H3.1(1-20)	0	0
52	0	0	H3.1R2me1K4me3K9acK14acK18ac	H3.1(1-20)	0	0
48	0	0	H3.1R2me2aK4acK9acK14acK18ac	H3.1(1-20)	0	0
37	0	0	H3.1K4acK9acS10pK14acK18ac	H3.1(1-20)	0	0
26	0	0	H3.1T3pK4me3K9acK14acK18ac	H3.1(1-20)	0	0
2	0	0	H3.1K14ac	H3.1(1-20)	0	0
